# Supplementary material for: Presynaptic stochasticity improves energy efficiency and helps alleviate the stability-plasticity dilemma
Source: eLife. 2021 Oct 18;10:e69884. doi: 10.7554/eLife.69884 (PMC8716105; doi:10.7554/eLife.69884)
Supplement: Source code 1. [file elife-69884-code1.zip]

Archive with 41 entries (37 files):
- baselines/
- baselines/README.md
- baselines/read_results.ipynb
- baselines/searcher_EWC.py
- baselines/searcher_FT.py
- baselines/utils.py
- baselines/worker_EWC.py
- baselines/worker_FT.py
- lifelong_perceptron.ipynb
- main/
- main/README.md
- main/etc/
- main/etc/dyn_mnist_energy.json
- main/etc/dyn_perm_fmnist.json
- main/etc/dyn_perm_mnist.json
- main/etc/dyn_perm_mnist_cont.json
- main/etc/dyn_split_fmnist.json
- main/etc/dyn_split_mnist.json
- main/etc/mlp_mnist_energy.json
- main/etc/mlp_perm_fmnist.json
- main/etc/mlp_perm_mnist.json
- main/etc/mlp_split_fmnist.json
- main/etc/mlp_split_mnist.json
- main/exp_ablation_perm-mnist.sh
- main/exp_ablation_split-mnist.sh
- main/exp_energy.sh
- main/exp_lifelong.sh
- main/lib/
- main/lib/config.py
- main/lib/data.py
- main/lib/ddc.py
- main/lib/metric.py
- main/lib/nets.py
- main/lib/sampler.py
- main/lib/test.py
- main/lib/train.py
- main/lib/utils.py
- main/requirements.txt
- main/run_dyn_continual.py
- main/run_mlp_continual.py
- main/run_mlp_multitask.py
