# Supplementary material for: Presynaptic stochasticity improves energy efficiency and helps alleviate the stability-plasticity dilemma
Source: eLife. 2021 Oct 18;10:e69884. doi: 10.7554/eLife.69884 (PMC8716105; doi:10.7554/eLife.69884)
Supplement: Source code 1. [file elife-69884-code1.zip › baselines/read_results.ipynb]

# %% [markdown]
## Each cell below shows results of one algorithm. To obtain data, run respective programs ''searcher_[algorithm_name].py'', where you can specify the grid over which should be searched.


# %% [markdown]


# %% [code]


# %% [markdown]
# EWC

# %% [code]
import numpy as np
algorithm = 'EWC'
print('SHOWING RESULTS OF AlGORITHM', algorithm)
print('reporting (mean, std, number of runs) for given configuration')

#the results will be dividedby the Parameters below
selected_hps = ['dataset', 'task'] 

#all runs which agree in the HPs below will be grouped together and average + std of this group will be reported
listed_hps = ['c', 're_init_model'] 

#filt can serve as a filter to only show results with a certain property
#filt = [('first_hidden', '200'), ('second_hidden', '200')]
filt = []
if not filt == []:
    print('only results satisfying the following are included')
    print(filt)


with open('summary.txt', 'r') as f:
    contents = f.read()
dict_all = {}

for run in contents.split('\n'):
    if run == '':
        break  
    result, hps = run.split(' ')
    hps = hps.split('__')
    if not hps[0]==algorithm:
        continue
    else:
        hps = hps[1:]
    hps2 = hps.copy()
    hps_dict = {}
    hps_show = []
    for item in hps:
        item = item.split('=')
        if item[0] in selected_hps:
            hps_dict[item[0]]=item[1]
        if item[0] in listed_hps:
            #hps_show.append(item[1])
            hps_show.append(item[0]+'='+item[1])
    cont = True
    for x in filt:
        cont = cont and (hps_dict[x[0]]==x[1])
    if cont:    
        hp_list = tuple(hps_dict.values())
        hp_list = []
        for item2 in hps_dict.items():
            hp_list.append(str(item2[0])+'='+str(item2[1]))

        hp_list = tuple(sorted(hp_list))
        if hp_list not in dict_all:
            dict_all[hp_list] = {}
        if tuple(hps_show) not in dict_all[hp_list]:
            dict_all[hp_list][tuple(hps_show)] = []
        dict_all[hp_list][tuple(hps_show)].append(float(result))

for config in dict_all.items():    
    summary = []    
    for item in config[1].items():
        #print(item[0])
        #print(item[1])
        summary.append( (item[0], 100*np.mean(item[1]), 100*np.std(item[1]), len(item[1])) )
    summary = sorted(summary, key=lambda x: x[1])
    print('\n',config[0])
    [print(x) for x in summary]


# %% [markdown]
# FT

# %% [code]
import numpy as np
algorithm = 'FT'
print('SHOWING RESULTS OF AlGORITHM', algorithm)
print('reporting (mean, std, number of runs) for given configuration')

#the results will be dividedby the Parameters below
selected_hps = ['dataset', 'task'] 

#all runs which agree in the HPs below will be grouped together and average + std of this group will be reported
listed_hps = ['lr', 'optimizer'] 

#filt can serve as a filter to only show results with a certain property
#filt = [('first_hidden', '200'), ('second_hidden', '200')]
filt = []
if not filt == []:
    print('only results satisfying the following are included')
    print(filt)


with open('summary.txt', 'r') as f:
    contents = f.read()
dict_all = {}

for run in contents.split('\n'):
    if run == '':
        break  
    result, hps = run.split(' ')
    hps = hps.split('__')
    if not hps[0]==algorithm:
        continue
    else:
        hps = hps[1:]
    hps2 = hps.copy()
    hps_dict = {}
    hps_show = []
    for item in hps:
        item = item.split('=')
        if item[0] in selected_hps:
            hps_dict[item[0]]=item[1]
        if item[0] in listed_hps:
            #hps_show.append(item[1])
            hps_show.append(item[0]+'='+item[1])
    cont = True
    for x in filt:
        cont = cont and (hps_dict[x[0]]==x[1])
    if cont:    
        hp_list = tuple(hps_dict.values())
        hp_list = []
        for item2 in hps_dict.items():
            hp_list.append(str(item2[0])+'='+str(item2[1]))

        hp_list = tuple(sorted(hp_list))
        if hp_list not in dict_all:
            dict_all[hp_list] = {}
        if tuple(hps_show) not in dict_all[hp_list]:
            dict_all[hp_list][tuple(hps_show)] = []
        dict_all[hp_list][tuple(hps_show)].append(float(result))

for config in dict_all.items():    
    summary = []    
    for item in config[1].items():
        #print(item[0])
        #print(item[1])
        summary.append( (item[0], 100*np.mean(item[1]), 100*np.std(item[1]), len(item[1])) )
    summary = sorted(summary, key=lambda x: x[1])
    print('\n',config[0])
    [print(x) for x in summary]


# %% [code]


# %% [markdown]


# %% [code]


# %% [code]
