# Supplementary material for: Presynaptic stochasticity improves energy efficiency and helps alleviate the stability-plasticity dilemma
Source: eLife. 2021 Oct 18;10:e69884. doi: 10.7554/eLife.69884 (PMC8716105; doi:10.7554/eLife.69884)
Supplement: Source code 1. [file elife-69884-code1.zip › baselines/searcher_FT.py]

import os, sys
import numpy as np
from sklearn.model_selection import ParameterGrid


"""
SEE BELOW FOR WHAT worker_FT.py reads as input
visible_GPU = inputs[1]
HP = {\
'dataset'           : inputs[2],\
'task'              : inputs[3],\
'seed'              : int(inputs[4]),\
'optimizer'         : inputs[5],\
'lr'                : float(inputs[6]),\
'batch_size'        : int(inputs[7]),\
'n_epochs_per_task' : int(inputs[8]),\
'first_hidden'      : int(inputs[9]),\
'second_hidden'     : int(inputs[10]),\
}
"""


param_grid1 = { 'a_GPU'                 : [0],\
                'b_dataset'             :['MNIST'],\
                'c_task'                :['split'],\
                'd_seed'                :[0],\
                'e_optimizer'           :['adam'],\
                'f_lr'                  :[1e-6],\
                'g_batch_size'          :[100],\
                'h_n_epochs_per_task'   :[10],\
                'i_first_hidden'        :[200],\
                'k_second_hidden'       :[200],\
             }


grid1 = ParameterGrid(param_grid1)

for grid in [grid1]:
    for params in grid:
        s=''
        for val in params.values():
            s += str(val)+" "
        print(s)
        os.system('python3 -u worker_FT.py'+' '+str(s))
