# Supplementary material for: Presynaptic stochasticity improves energy efficiency and helps alleviate the stability-plasticity dilemma
Source: eLife. 2021 Oct 18;10:e69884. doi: 10.7554/eLife.69884 (PMC8716105; doi:10.7554/eLife.69884)
Supplement: Source code 1. [file elife-69884-code1.zip › baselines/worker_EWC.py]

#!/usr/bin/env python
# coding: utf-8
import os, sys, time
start = time.time()
end = time.time() # initialise these for measuring time
import tensorflow as tf
import keras
import numpy as np
import pickle
import utils

## HYPERPARAMETERS
#inputs = ['dummy', '0', 'MNIST','permuted', '0', '0.1', '1', '100', '10', '200', '200']
inputs = sys.argv
visible_GPU = inputs[1]
save_outputs_to_log_dir = False #will write outputs to ./logs/log_label, if ./logs exists

### HYPERPARAMETERS
HP = {\
'dataset'           : inputs[2],\
'task'              : inputs[3],\
'seed'              : int(inputs[4]),\
'c'                 : float(inputs[5]),\
're_init_model'     : bool(float(inputs[6])),\
'n_samples'         : int(inputs[7]),\
'batch_size'        : int(inputs[8]),\
'n_epochs_per_task' : int(inputs[9]),\
'first_hidden'      : int(inputs[10]),\
'second_hidden'     : int(inputs[11]),\
}
HP_label = 'EWC'
for item in HP.items():
    HP_label += '__'
    HP_label += item[0]
    HP_label += '='
    HP_label += str(item[1])
    

if HP['dataset'] == 'MNIST':
    from keras.datasets import mnist
    (X_train, Y_train), (X_test,Y_test) = mnist.load_data()
if HP['dataset'] == 'FASHION':
    from keras.datasets import fashion_mnist
    (X_train, Y_train), (X_test,Y_test) = fashion_mnist.load_data()

X_train = X_train.reshape([-1, 784])
X_test = X_test.reshape([-1, 784])
X_train = X_train/255
X_test = X_test/255

if HP['task'] == 'permuted':
    dataset_train, dataset_test = utils.make_permuted_dataset((X_train, Y_train),(X_test,Y_test))
    out_dim = 10
    
if HP['task'] == 'split':
    dataset_train, dataset_test = utils.make_split_dataset((X_train, Y_train),(X_test,Y_test))
    out_dim = 2
    
# VISIBLE GPU
os.environ["CUDA_DEVICE_ORDER"]="PCI_BUS_ID"   # see issue #152
os.environ["CUDA_VISIBLE_DEVICES"]=visible_GPU
if save_outputs_to_log_dir:
    orig_stdout = sys.stdout
    f = open('logs/log_'+HP_label+'.txt', 'w')
    sys.stdout = f


##############
#GET SERIOUS
##############
tf.reset_default_graph()
tf.random.set_random_seed(HP['seed'])
np.random.seed(HP['seed'])


#############
#PLACEHOLDERS
##############
X_ph = tf.placeholder(tf.float32,[None, 784])
Y_ph = tf.placeholder(tf.float32, [None,out_dim])
my_factor_ph = tf.placeholder(tf.float32)


###########
#VARIABLES
###########
K = HP['first_hidden']
L = HP['second_hidden']
W0 = tf.Variable(tf.random.uniform([784,K], minval=-tf.sqrt(6/(784+K)),maxval=tf.sqrt(6/(784+K))))
b0 = tf.Variable(tf.ones([K])/10)
W1 = tf.Variable(tf.random.uniform([K,L], minval=-tf.sqrt(6/(L+K)),maxval=tf.sqrt(6/(L+K))))
b1 = tf.Variable(tf.ones([L])/10)
W2 = tf.Variable(tf.random.uniform([L,out_dim], minval=-tf.sqrt(6/(L+out_dim)),maxval=tf.sqrt(6/(out_dim+L))))
b2 = tf.Variable(tf.ones(out_dim)/10)


#############
### MODEL WITH 2 HIDDEN LAYERS, 784-K-L-10
############
H1 = tf.nn.relu(tf.matmul(X_ph,W0) + b0)
H2 = tf.nn.relu(tf.matmul(H1, W1) + b1)
Y_logits = tf.matmul(H2,W2) + b2
Y_pred = tf.nn.softmax(Y_logits)


##################
#WEIGHT PROTECTION
##################
variables = [b0, W0, b1, W1, b2, W2] #these are the variables whose importance will be measured
old_variables = []
importances = []
contributions = []
old_eq_new_op = []

for i in range(len(variables)):
    #store old variables
    old_variables.append( tf.Variable(tf.zeros(tf.shape(variables[i])), trainable=False) )
    old_eq_new_op.append(old_variables[i].assign(variables[i]))
    #store importances
    importances.append(tf.Variable(tf.zeros(tf.shape(variables[i])), trainable=False))
    #store changes
    contributions.append(tf.Variable(tf.zeros(tf.shape(variables[i])), trainable=False))
    

########
#LOSS
########
#Cross-entropy
CEL = tf.reduce_mean(tf.nn.softmax_cross_entropy_with_logits_v2(labels=Y_ph, logits=Y_logits))

#weight protection
consolidation_loss = 0.0
for i in range(len(variables)):
    consolidation_loss += tf.reduce_sum( tf.multiply(importances[i],tf.square(variables[i]-old_variables[i]) ) )
total_loss = CEL + HP['c']*consolidation_loss

#accuracy
correct_a = tf.equal(tf.argmax(Y_ph,axis=1), tf.argmax(Y_pred,axis=1))
accuracy = tf.reduce_mean(tf.cast(correct_a,tf.float32))


#######################
#TRAINING AND GRADIENTS
#######################
trainer = tf.train.AdamOptimizer()
train = trainer.minimize(total_loss)

trainer2 = tf.train.GradientDescentOptimizer(1.0) #lr doesnt matter
gradient = trainer2.compute_gradients(CEL, variables)


#################
#More Weight Protection
#################
add_contributions_op = []
contributions_to_zero_op = []
importances_op = []

for i in range(len(variables)):
    contributions_to_zero_op.append( tf.assign(contributions[i], tf.zeros(tf.shape(contributions[i]))) )
    add_contributions_op.append( contributions[i].assign_add(   my_factor_ph * tf.square(gradient[i][0])      ))
    importances_op.append( importances[i].assign_add(contributions[i]/HP['n_samples']) )

    

###########################
#SILLY STUFF TO GET+INITIALIZE ADAM-OPTIMIZER VARIABLES
##########################
#get momentum vars and such
optimizer_vars = [trainer.get_slot(var, name) for name in trainer.get_slot_names() for var in variables]
#append beta vars
for new_var in trainer._get_beta_accumulators(): 
    optimizer_vars.append(new_var)
#filter for None-vars
optimizer_vars_2 = []
for var in optimizer_vars:
    if var != None:
        optimizer_vars_2.append(var)
#INITIALISE OPT
init_opt_vars_op = tf.variables_initializer(optimizer_vars_2)


#######################
#INITIALISE MODEL VARIABLES +REST
#######################
init_model_vars_op = tf.variables_initializer(variables)
#initialize the model
init = tf.global_variables_initializer()


#############
#THE SESS
#############
config = tf.ConfigProto()
config.gpu_options.allow_growth = True
print("Hyperparameters:", HP_label)

with tf.Session(config=config) as sess:
    sess.run(init)
    for task_id, data in enumerate(dataset_train):
        sess.run(init_opt_vars_op)
        if HP['re_init_model']:
            sess.run(init_model_vars_op)
        print("\nSTARTING TASK ",task_id)
        sess.run(contributions_to_zero_op)
        n_iterations = int(data[0].shape[0] /HP['batch_size'])
        print('n_iterations:  ', n_iterations) 
        start = time.time()
        
        for epoch in range(HP['n_epochs_per_task']):
            perm = np.random.permutation(data[0].shape[0])
            my_data = [[],[]]
            my_data[0] = data[0][perm,:]
            my_data[1] = data[1][perm,:]
            end = time.time()
            print('Time for previous epoch: ', end-start, '\n')
            start = time.time()
            print("Epoch ", epoch, '    Task ', task_id)
            
            for j in range(n_iterations):
                bs = HP['batch_size']
                X_batch = my_data[0][j*bs:(j+1)*bs,:]
                Y_batch = my_data[1][j*bs:(j+1)*bs,:]
                sess.run(train,feed_dict={X_ph:X_batch, Y_ph:Y_batch})
                
        #END OF TASK, CALCULATE FISHER
        #EVALUATE FISHER/MAS
        permut = np.random.permutation(data[0].shape[0])
        for sam in range(HP['n_samples']):
            X_batch = data[0][permut[sam:sam+1],:]
            Y_batch = data[1][permut[sam:sam+1],:]
            predictions = sess.run(Y_pred, feed_dict={X_ph:X_batch, Y_ph:Y_batch})
            for ii,pred in enumerate(predictions[0]):
                Y_fake = np.zeros([1,len(predictions[0])])
                Y_fake[0,ii] = 1  
                sess.run(add_contributions_op, feed_dict={X_ph:X_batch, Y_ph:Y_fake, my_factor_ph:pred})     
        sess.run(importances_op)
        sess.run(old_eq_new_op)


        
        
        #Evaluate performance on previous tasks
        print("\n")
        test_acc_old_tasks = np.zeros(task_id+1)
        for old_task in range(len(dataset_train)):
            X_batch = dataset_test[old_task][0]
            Y_batch = dataset_test[old_task][1]
            test_acc, test_loss = sess.run([accuracy, CEL], feed_dict={X_ph:X_batch, Y_ph:Y_batch})
            if old_task < task_id+1:
                test_acc_old_tasks[old_task]= test_acc
            print("Task",old_task)
            print("Test acc: ", test_acc)
            print("Test loss: ", test_loss)
            
        print("average so far: ", np.mean(test_acc_old_tasks))
        print(" ")
 
if save_outputs_to_log_dir:
    sys.stdout = orig_stdout
    f.close()
    
file = open('summary.txt', 'a+')
file.write(str(np.mean(test_acc_old_tasks))+' '+HP_label+'\n')
file.close()
