# Supplementary material for: Presynaptic stochasticity improves energy efficiency and helps alleviate the stability-plasticity dilemma
Source: eLife. 2021 Oct 18;10:e69884. doi: 10.7554/eLife.69884 (PMC8716105; doi:10.7554/eLife.69884)
Supplement: Source code 1. [file elife-69884-code1.zip › lifelong_perceptron.ipynb]

# %% [code]
import sys, os
import numpy as np
import matplotlib.pyplot as plt
%matplotlib inline
import pickle

# %% [code]
def make_patterns_labels(size, number):
    return -1+2*np.random.randint(2, size=(number,size)), -1+2*np.random.randint(2, size=[number])

class perceptron:
    def __init__(self, size):
        self.size = size
        self.weights = np.zeros(size)
        
    def evaluate(self, patterns, labels):
        correct = 0
        pattern_num = len(labels)
        for i in range(pattern_num):
            prediction = -1 + 2*(np.matmul(patterns[i,:],self.weights) >= 0)
            correct += (prediction == labels[i])
            #print(prediction)
        return correct/pattern_num
        
    def update(self, pattern, label):
        prediction = -1 + 2*(np.matmul(pattern,self.weights) >= 0)
        self.weights += (label - prediction) * pattern
        
        
class perceptron_batch(perceptron):
    def __init__(self, size):
        super().__init__(size)
        
    def update(self, patterns, labels):
        predictions = -1 + 2*(np.matmul(patterns, self.weights) >= 0)
        diff = np.expand_dims(labels - predictions,axis=1)
        updates = diff * patterns
        self.weights += updates.mean(axis=0)
        

class perceptron_probabilistic(perceptron_batch):
    def __init__(self, size, g_thresh=0.2, diff=0.05):
        super().__init__(size)
        self.p_low = 0.25
        self.p_up = 0.9
        self.p_diff = diff
        self.g_thresh = g_thresh
        self.probs = self.p_low * np.ones(size)
        self.frozen = np.zeros(size)
        
    def evaluate(self, patterns, labels):
        n_evals = 10
        if False:
            correct = 0
            pattern_num = len(labels)
            for i in range(pattern_num):
                total_pred = 0
                for j in range(n_evals):
                    sample = np.random.binomial(1, self.probs)
                    prediction = -1 + 2*(np.matmul(patterns[i,:], sample*self.weights/self.probs) >=0)
                    total_pred += prediction
                correct += (total_pred*labels[i] >= 0) #check if same sign
                #print(prediction)
                return correct/pattern_num
        total_preds = np.zeros_like(labels, dtype='float')
        for j in range(n_evals):
            samples = np.random.binomial(1, self.probs, size=(len(labels), self.size))
            preds = np.matmul(patterns*samples, self.weights/self.probs)
            total_preds += np.sign(preds) 
        total_preds = np.sign(total_preds)
        return np.average(total_preds * labels > 0)
        
        
    def update(self, patterns, labels):
        samples = np.random.binomial(1, self.probs, size=(len(labels), self.size))
        #samples = np.random.binomial(1,1, size=(len(labels), self.size))
        predictions = -1 + 2*(np.matmul(patterns*samples, self.weights/self.probs) >= 0)
        diff = np.expand_dims(labels - predictions,axis=1)
        updates = (diff * patterns * samples).mean(axis=0)
        #weights
        self.weights += updates * (1-self.probs) #/ self.probs
        #probabilities
        self.probs += self.p_diff * (-1+2*(np.abs(updates)>self.g_thresh)) * (1 - self.frozen) * (1-self.probs)
        self.probs = np.clip(self.probs, self.p_low, self.p_up)
        #frozen weights
        self.frozen += (self.probs >= self.p_up)  
        self.frozen = np.clip(self.frozen, 0, 1)
        
        
        
        
def learn(my_perceptron, patterns, labels, epochs):
    pattern_num = len(labels)
    for epoch in range(epochs):
        perm = np.random.permutation(pattern_num)
        for i in range(pattern_num):
            my_perceptron.update(patterns[i,:], labels[i])

            
def learn_batch(my_perceptron, patterns, labels, epochs, batch_size):
    pattern_num = len(labels)
    
    for epoch in range(epochs):
        perm = np.random.permutation(pattern_num)
        for i in range(int(pattern_num/batch_size)):
            my_perceptron.update( patterns[i*batch_size : (i+1)*batch_size], labels[i*batch_size : (i+1)*batch_size])
            
            
def run_perceptron(pattern_size, pattern_num, epochs, batch_size, g_thresh, p_diff, probabilistic=True, seed=0):
    np.random.seed(seed)
    identifier = 'probabilistic='+str(probabilistic) + '__seed='+str(seed)
    identifier += '__pat_size=' +str(pattern_size)+'__pat_num='+str(pattern_num) 
    identifier += '__epo='+str(epochs)+'__batch='+str(batch_size)
    identifier += '__g_thresh='+str(g_thresh)+'__p_diff='+str(p_diff)
    
    #WRITE TO LOG FILE
    #accuracies1 = []
    #accuracies2 = []
    #orig_stdout = sys.stdout
    #f = open('logs/log_'+identifier+'.txt', 'w')
    #sys.stdout = f
    
    #CREATE DATASETS AND PERCEPTRON
    patterns = []
    labels = []
    accuracies = []
    n_tasks = 5
    for i in range(n_tasks):
        p, l = make_patterns_labels(pattern_size, pattern_num)
        patterns.append(p)
        labels.append(l)
        accuracies.append([])
        
        
    
    #patterns_1, labels_1 = make_patterns_labels(pattern_size, pattern_num)
    #patterns_2, labels_2 = make_patterns_labels(pattern_size, pattern_num)
    if probabilistic:
        perceptron = perceptron_probabilistic(pattern_size, g_thresh=g_thresh, diff=p_diff)
    else:    
        perceptron = perceptron_batch(pattern_size)
    
    #TRAIN
    for task, (train_inputs, train_labels) in enumerate(zip(patterns, labels)):
        for epoch in range(epochs):
            perm = np.random.permutation(pattern_num)
            for i in range(int(pattern_num/batch_size)):
                perceptron.update( train_inputs[i*batch_size : (i+1)*batch_size], train_labels[i*batch_size : (i+1)*batch_size])
            #gather statistics at the end of each epoch
            #if epoch+1 % 5 == 0:
            if epoch+1 == epochs:
                if probabilistic:
                    share_frozen = np.mean(perceptron.frozen)
                    avg_prob = np.mean(perceptron.probs)
            for ii in range(n_tasks):    
                a = perceptron.evaluate(patterns[ii], labels[ii])
                accuracies[ii].append(a)
            #accuracy_2 = perceptron.evaluate(patterns_2, labels_2)
            #accuracies2.append(accuracy_2)
    print('Final performance on Tasks 1-5')
    average_accuracy = 0
    for a in accuracies:
        average_accuracy += a[-1]
        print(a[-1])
    average_accuracy /= n_tasks
    #average_accuracy = (accuracy_1 + accuracy_2) / 2
    #print(accuracy_1)
    #print(accuracy_2)
    print('Final Average', average_accuracy)
    print('\n')
        
    #close log file
    #sys.stdout = orig_stdout
    #f.close()
    #remember average accuracy
    with open('summary_multiple.txt', 'a+') as file:
        file.write(str(average_accuracy)+' '+identifier+'\n')
    
    return accuracies[0], average_accuracy
    
    

# %% [code]


# %% [code]
pattern_size_pre = 1000
pattern_num_pre_list = [100]
mult_list = [1]
epochs_list = [25]
batch_size_list = [5]
p_diff_list = [0.2]
g_thresh_list = [0.1]
seed_list = np.arange(1000,1010)


accs1_det_all  =[]
accs1_prob_all = []
accs2_det_all  =[]
accs2_prob_all = []
avg_prob_all = []
avg_det_all = []

for pattern_num_pre in pattern_num_pre_list:
    for mult in mult_list:
        pattern_size = pattern_size_pre * mult
        pattern_num = pattern_num_pre * mult
        for epochs in epochs_list:
            for batch_size in batch_size_list:
                for seed in seed_list:
                    print('deterministic')
                    a1, avg = run_perceptron(pattern_size, pattern_num, epochs, batch_size, 0, 0, probabilistic=False, seed=seed)
                    accs1_det_all.append(a1)
                    avg_det_all.append(avg)
                    for g_thresh in g_thresh_list:
                        for p_diff in p_diff_list:
                            print('presynaptic consolidation')
                            a1, avg = run_perceptron(pattern_size, pattern_num, epochs, batch_size, g_thresh, p_diff, probabilistic=True, seed=seed)
                            accs1_prob_all.append(a1)
                            avg_prob_all.append(avg)
                            
accs1_det_all_full  = accs1_det_all
accs1_prob_all_full = accs1_prob_all

avg_prob_all_full = avg_prob_all
avg_det_all_full = avg_det_all

k = {}
k['a']= accs1_det_all_full
k['b']= accs1_prob_all_full
k['c']= avg_prob_all_full
k['d']= avg_det_all_full

with open('res.pickle', 'wb') as handle:
    pickle.dump(k, handle)


# %% [code]
from scipy.stats import ttest_ind
s = 10
r = 1
n_t = 5
eps = 25
idx = np.arange(eps-1,(n_t)*eps, eps)
print(idx)
for i in range(1):
    print('\n\n\nnew det')
    low1 = s*i
    up1 = s*(i+1)
    accs1_det_all  = np.asarray(accs1_det_all_full[low1:up1])[:,idx]
    #accs2_det_all  = np.asarray(accs2_det_all_full[low1:up1])
    for j in range(1):
        print('new rand')
        low = s*r*i + s*j
        up = s*r*i + s*(j+1)
        #print(np.asarray(accs1_prob_all[low:up]))
        accs1_prob_all  = np.asarray(accs1_prob_all_full[low:up])[:,idx]
        #accs2_prob_all  = np.asarray(accs2_prob_all_full[low:up])
        #x_axis = range(len(accs1_det_all))
        x_axis = range(accs1_det_all.shape[1])
        #print("a", accs1_det_all)
        if True:
            fig, ax = plt.subplots()
            #det perc
            data = accs1_det_all
            print(accs1_det_all.shape)
            m = np.mean(data,axis=0)
            err = np.std(data, axis=0)/np.sqrt(len(data))
            print(m)
            print(err/np.sqrt(10))
            ax.plot(x_axis, m, 'g-', label='Deterministic - Task1')
            ax.fill_between(x_axis, m-err, m+err, alpha=0.5, color='g')
            #fig.show()
        if True:
            #prob perc
            data = accs1_prob_all
            m = np.mean(data,axis=0)
            err = np.std(data, axis=0)/np.sqrt(len(data))
            print(m)
            print(err/np.sqrt(10))    
            ax.plot(x_axis, m, c='b', label='Presynaptic Consolidation - Task1')
            ax.fill_between(x_axis, m-err, m+err, alpha=0.5, color='b')

        np.set_printoptions(precision=3)
        print('NoCons', int(np.mean(avg_det_all[low1:up1])*1000000)/1000000, int(1000000*np.std(avg_det_all[low1:up1]))/np.sqrt(10)/1000000)
        print('PreCons', int(1000000*np.mean(avg_prob_all[low:up]))/1000000, int(1000000*np.std(avg_prob_all[low:up]))/np.sqrt(10)/1000000)
        print(int((np.mean(avg_det_all[low1:up1])-np.mean(avg_prob_all[low:up]))*1000)/1000)
        #print(int((np.mean(accs1_det_all[:][-1])-np.mean(accs1_prob_all[low:up]))*1000)/1000)
        print(ttest_ind(avg_det_all[low1:up1], avg_prob_all[low:up]))

# %% [code]


# %% [code]


# %% [code]


# %% [markdown]


# %% [code]


# %% [code]


# %% [code]


# %% [markdown]


# %% [code]


# %% [markdown]


# %% [code]


# %% [code]


# %% [code]


# %% [code]


# %% [code]
