# Supplementary material for: Presynaptic stochasticity improves energy efficiency and helps alleviate the stability-plasticity dilemma
Source: eLife. 2021 Oct 18;10:e69884. doi: 10.7554/eLife.69884 (PMC8716105; doi:10.7554/eLife.69884)
Supplement: Source code 1. [file elife-69884-code1.zip › main/etc/dyn_perm_mnist.json]

{
    "dataset": {
        "name": "perm_mnist",
        "kwargs":{
            "batch_size": 100,
            "num_tasks": 10
        }
    },
    "dimensions": [784, 200, 200, 10],
    "epochs": 10,
    "fixed_bias": true,
    "fixed_probs": null,
    "grad_hard_reset": true,
    "grad_threshold": 0.001,
    "hard_freeze": false,
    "learning_rate": 0.01,
    "lr_modulation": true,
    "manual_freeze": false,
    "model": "dyn",
    "nonlinearity": "relu",
    "normalise": true,
    "prob_drift_down": 0.0516,
    "prob_drift_up": 0.0520,
    "prob_freeze": 0.9353,
    "prob_max": 1.0,
    "prob_min": 0.25,
    "seed": null,
    "test_samples": 10,
    "weight_decay" : 0.0
}
