# Supplementary material for: Presynaptic stochasticity improves energy efficiency and helps alleviate the stability-plasticity dilemma
Source: eLife. 2021 Oct 18;10:e69884. doi: 10.7554/eLife.69884 (PMC8716105; doi:10.7554/eLife.69884)
Supplement: Source code 1. [file elife-69884-code1.zip › main/etc/mlp_perm_fmnist.json]

{
    "dataset": {
        "name": "perm_fmnist",
        "kwargs":{
            "batch_size": 100,
            "num_tasks": 10
        }
    },
    "dimensions": [784, 200, 200, 10],
    "epochs": 10,
    "fixed_bias": true,
    "learning_rate": 0.000001,
    "nonlinearity": "relu",
    "model": "mlp",
    "optimizer": "adam",
    "prob_release": null,
    "seed": null,
    "test_samples": 1,
    "weight_decay" : 0.0
}
