# Supplementary material for: Presynaptic stochasticity improves energy efficiency and helps alleviate the stability-plasticity dilemma
Source: eLife. 2021 Oct 18;10:e69884. doi: 10.7554/eLife.69884 (PMC8716105; doi:10.7554/eLife.69884)
Supplement: Source code 1. [file elife-69884-code1.zip › main/exp_lifelong.sh]

#!/bin/bash
# Lifelong experiments

printf -v date '%(%Y%m%d)T'
dir="${date}lifelong"

seeds=( 2019 2020 2021 )
tasks=( "perm_fmnist" "perm_mnist" "split_fmnist" "split_mnist")

for seed in "${seeds[@]}"
do
	for task in "${tasks[@]}"
	do
		python run_dyn_continual.py --log_dir ${dir}\/${task} --seed ${seed} --task ${task} &
		python run_mlp_continual.py --log_dir ${dir}\/${task} --seed ${seed} --task ${task} &
		python run_mlp_multitask.py --log_dir ${dir}\/${task} --seed ${seed} --task ${task} --optimizer adam --learning_rate 0.001 --weight_decay 0.0 &
	done
	wait
done
