# Supplementary material for: Presynaptic stochasticity improves energy efficiency and helps alleviate the stability-plasticity dilemma
Source: eLife. 2021 Oct 18;10:e69884. doi: 10.7554/eLife.69884 (PMC8716105; doi:10.7554/eLife.69884)
Supplement: Source code 1. [file elife-69884-code1.zip › main/lib/config.py]

import logging
import os
from importlib import reload

import torch
from torch.utils.tensorboard import SummaryWriter

# Global variables
log_dir = None
writer = None
device = torch.device("cuda" if torch.cuda.is_available() else "cpu")


def setup_logging(name, dir=""):
    """
    Setup logging to file and tensorboard.

    Args:
        name: Name of the logging directory to be created.
        dir: Path to logging subdirectory within ./log/
    """
    # Setup global logging directory
    global log_dir
    log_dir = os.path.join("log", dir, name)

    # Create the logging folder if it does not exist already
    if not os.path.isdir(log_dir):
        os.makedirs(log_dir)

    # Need to reload logging as otherwise the logger might be captured by another library
    reload(logging)

    # Setup global logger
    logging.basicConfig(
        level=logging.INFO,
        format="[%(levelname)-5.5s %(asctime)s] %(message)s",
        datefmt='%H:%M:%S',
        handlers=[
            logging.FileHandler(os.path.join(log_dir, name + "_event.log")),
            logging.StreamHandler()
        ])

    # Setup tensorboard writer device
    global writer
    writer = SummaryWriter(os.path.join(log_dir, name + "_tensorboard"))

    # Log if running on GPU
    if device.type == "cuda":
        logging.info("Running on GPU {}".format(torch.cuda.get_device_name(torch.cuda.current_device())))
