# Supplementary material for: Presynaptic stochasticity improves energy efficiency and helps alleviate the stability-plasticity dilemma
Source: eLife. 2021 Oct 18;10:e69884. doi: 10.7554/eLife.69884 (PMC8716105; doi:10.7554/eLife.69884)
Supplement: Source code 1. [file elife-69884-code1.zip › main/lib/ddc.py]

import torch


def _register_dropconnect_pre_hook(module, prob_init, normalise, fixed_probs=False):
    """
    Monkey patches a torch.nn.Module applying DropConnect to its weights by registering a forward_pre_hook.

    Args:
        module:     torch.nn.Module whose weights should be Bernoulli sampled
        prob_init:  Initial value for all transmission probabilities
        normalise:  Normalise sampled weights such that gradients correspond to expected values
        fixed_prob: Boolean that if enabled uses fixed transmission probabilities during sampling
                    but keeps a buffer of (virtual) transmission probabilities to be used for learning rate modulation.
    """
    # Obtain a list of all weight parameters of the module
    weight_names = [name for name, _ in module.named_parameters() if "weight" in name]

    # Remove the registered weight parameters and register new raw parameters
    # and buffers for the transmission probabilities
    for name in weight_names:
        param = getattr(module, name)
        del module._parameters[name]

        module.register_parameter(name + "_raw", torch.nn.Parameter(param))
        # module.register_buffer(name + "_prob", prob_init + (torch.rand_like(param)) * (1.0 - prob_init))
        module.register_buffer(name + "_prob", torch.full_like(param, prob_init))

    # Define the forward_pre_hook
    def dropconnect_hook(module, input):
        for name in weight_names:
            raw_param = getattr(module, name + "_raw")
            prob_param = getattr(module, name + "_prob")

            # Sample a binary mask, apply and normalise
            if fixed_probs:
                mask = torch.bernoulli(prob_init * torch.ones_like(raw_param))
            else:
                mask = torch.bernoulli(prob_param)

            param = (mask * raw_param)
            if normalise:
                param /= prob_param

            setattr(module, name, param)

        return None

    # Register the forward_pre_hook
    module.register_forward_pre_hook(dropconnect_hook)


class DynamicDropConnect(torch.nn.Module):
    """
    Wraps a neural network model in the DynamicDropconnect algorithm.
    """
    def __init__(self, network, learning_rate, grad_threshold, prob_drift_down, prob_drift_up,
                 prob_freeze, prob_max=1.0, prob_min=0.25, fixed_bias=True, fixed_probs=None,
                 hard_freeze=False, manual_freeze=False, lr_modulation=True, weight_decay=0.0, normalise=True):
        """
        Args:
            network: Neural network derived from nets.NeuralNetwork class
            learning_rate: SGD learning rate for the weights
            grad_threshold: Scalar threshold for when gradients are considered to be "large"
            prob_drift_down: Base amount by which transmission probabilities are decreased when gradients surpass the threshold
            prob_drift_up: Base amount by which transmission probabilities are increased when gradients surpass the threshold
            prob_freeze: Probability threshold after which probabilities are kept frozen
            prob_max: Maximum transmission probability (default: 1.0)
            prob_min: Minimum transmission probability, used for initialisation (default: 0.25)

            fixed_bias: Boolean flag if bias is kept fixed during learning
            fixed_probs: Optional float keeping transmission probabilities fixed in the forward pass
            hard_freeze: Boolean flag additionally freezing weights once transmission probabilities are frozen
            manual_freeze: Boolean flag to control freezing manually instead of using the threshold mechanism
            lr_modulation: Boolean flag to control whether learning rate is modulated by transmission probabilities
            weight_decay: Optional float to enable weight decay in SGD parameter updates
            normalise: Boolean flag to control whether sampled parameters are normalised by transmission probabilities
        """
        super().__init__()
        self.network = network

        # Probability update dynamics
        self.learning_rate = learning_rate
        self.grad_threshold = grad_threshold
        self.prob_drift_down = prob_drift_down
        self.prob_drift_up = prob_drift_up
        self.prob_freeze = prob_freeze
        self.prob_max = prob_max
        self.prob_min = prob_min

        # Configuration
        self.fixed_bias = fixed_bias
        self.fixed_probs = fixed_probs
        self.hard_freeze = hard_freeze
        self.manual_freeze = manual_freeze
        self.lr_modulation = lr_modulation
        self.weight_decay = weight_decay
        self.normalise = normalise

        if self.manual_freeze or not(self.fixed_bias):
            raise NotImplementedError

        # Apply dropconnect forward hook to every layer
        for module in self.network.layers:
            if self.fixed_probs:
                _register_dropconnect_pre_hook(module, self.fixed_probs, self.normalise, fixed_probs=True)
            else:
                _register_dropconnect_pre_hook(module, self.prob_min, self.normalise)

        # In the case of no normalisation, weight initialisations must be scaled for a fair comparison
        with torch.no_grad():
            if not self.normalise:
                if self.fixed_probs is None:
                    for w in self.weights:
                        w.multiply_(1.0 / self.prob_min)
                else:
                    for w in self.weights:
                        w.multiply_(1.0 / self.fixed_probs)

    @property
    @torch.no_grad()
    def energy(self):
        if self.normalise:
            # In case of normalisation weights already contain expected values
            return torch.sum(torch.cat([torch.abs(w).view(-1) for w in self.weights]))
        else:
            # In case of no normalisation expected weight magnitude is given by p * |w|
            return torch.sum(torch.cat([(p * torch.abs(w)).view(-1) for p, w in zip(self.weight_probs, self.weights)]))

    @property
    def output_dim(self):
        return self.network.output_dim

    @property
    def weight_probs(self):
        return [value for key, value in self.named_buffers(recurse=True) if "weight_prob" in key]

    @property
    def weights(self):
        return [value for key, value in self.named_parameters(recurse=True) if "weight_raw" in key]

    @property
    def frozen_weight_mask(self):
        if self.manual_freeze:
            # Weights are frozen manually when self.update_weight_freezing() is invoked
            raise NotImplementedError
        else:
            # All weights with a probability greater equal the freeze probability are automatically frozen
            return [torch.ge(value, self.prob_freeze) for key, value in self.named_buffers(recurse=True) if "_prob" in key]

    def forward(self, x):
        return self.network(x)

    def activation(self, x):
        return self.network.activation(x)

    @torch.no_grad()
    def update_params(self, gradients):
        """
        Update parameters using learning rate modulation based on transmission probability.

        Args:
            gradients: list of gradients for all parameters of self.network

        NOTE:
            See discussion [here](https://stackoverflow.com/questions/59018085/can-i-specify-kernel-weight-specific-learning-rates-in-pytorch)
            on how a parameter-specific learning rate can be handled by torch.optim.Optimizer
            Alternatively, ddc could be thought of to be an optimizer itself (probably the most Pytorch-way of doing things).
            However, this also adds substantial complexity.
        """
        grad_idx = 0
        for module in self.network.layers:
            for param_name, param in module.named_parameters():
                if "weight" in param_name:
                    d_p = gradients[grad_idx]
                    probs = getattr(module, param_name.replace("_raw", "") + "_prob")

                    # Hard freezing forbids any changes to frozen weights
                    if self.hard_freeze:
                        frozen_mask = torch.ge(probs, self.prob_freeze)
                        d_p = d_p * (~frozen_mask)

                    # Modulate the learning rate of weights according to their transmission probabilities
                    if self.lr_modulation:
                        d_p = d_p * (self.prob_max - probs)

                    # Weight decay
                    if self.weight_decay != 0:
                        d_p = d_p.add(param, alpha=self.weight_decay)

                    # Update the weight
                    param.add_(d_p, alpha=-self.learning_rate)

                elif ('bias' in param_name):
                    if not(self.fixed_bias):
                        # Update the bias
                        param.add_(gradients[grad_idx], alpha=-self.learning_rate)

                else:
                    raise ValueError("There is a parameter that is neither a weight nor a bias: {}".format(param_name))

                grad_idx += 1

    def update_probs(self, gradients):
        """
        Update transmission probabilities for all weights.

        Args:
            gradients: List of gradients for _all_ network modules
        """
        grad_idx = 0
        for module in self.network.layers:
            for param_name, _ in module.named_parameters():
                if "weight" in param_name:
                    probs = getattr(module, param_name.replace("_raw", "") + "_prob")

                    frozen_mask = torch.ge(probs, self.prob_freeze)
                    update_mask = torch.ge(torch.abs(gradients[grad_idx]), self.grad_threshold)

                    delta = self.prob_drift_up * update_mask.float() - self.prob_drift_down * (~update_mask).float()
                    scaler = (self.prob_max - probs) * (~frozen_mask).float()
                    new_probs = torch.clamp(probs + scaler * delta, min=self.prob_min, max=self.prob_max)

                    setattr(module, param_name.replace("_raw", "") + "_prob", new_probs)

                grad_idx += 1
