# Supplementary material for: Presynaptic stochasticity improves energy efficiency and helps alleviate the stability-plasticity dilemma
Source: eLife. 2021 Oct 18;10:e69884. doi: 10.7554/eLife.69884 (PMC8716105; doi:10.7554/eLife.69884)
Supplement: Source code 1. [file elife-69884-code1.zip › main/lib/metric.py]

import torch

from lib import config


def fisher_information(model, dataloader):
    """
    Compute the (empirical) Fisher information of model weights on a given dataloader.

    Args:
        model: Object derived from ddc.DynamicDropConnect
        dataloader: Dataloader to be used to compute the empirical Fisher

    Returns:
        Diagonal of the Fisher Information matrix
    """
    # NOTE: Only dataloader with batch_size=1 allowed to guarantee correctness
    assert dataloader.batch_size == 1

    # Prepare model for testing
    model.train(mode=False)
    model = model.to(config.device)

    # Pre-allocate list of tensors to collect squared log-likelihoods for each parameter
    d_log_squared = [
        torch.zeros_like(value)
        for key, value in model.named_parameters() if "weight" in key
    ]

    for idx, (x, y) in enumerate(dataloader):
        x, y = x.to(config.device), y.to(config.device)

        # Compute the log_likelihood of the current data point w.r.t to the observed label
        log_probs = torch.nn.functional.log_softmax(model(x), dim=1)
        log_likelihood = log_probs.squeeze()[y.data]

        # Only determine fisher information for weights, not biases
        weights = [value for key, value in model.named_parameters() if "weight_raw" in key]

        # Compute (d/ dtheta log(f(x)))**2
        grads = torch.autograd.grad(log_likelihood, weights)
        for d_log, g in zip(d_log_squared, grads):
            d_log += g**2

    # Take the expected value to get the diagonal entries of the Fisher information matrix
    fisher_diag = [d_log / len(dataloader) for d_log in d_log_squared]

    return fisher_diag


@torch.no_grad()
def mutual_information(model, dataloader):
    """
    Compute the (empirical) mutual information I(X,Y) where X is the r.v. of the true
    labels and Y is the r.v. of the learned labels.

    Args:
        model: nets.NeuralNetwork encoding the empirical learned labels given the examples from the dataloader
        dataloader: torch.utils.data.DataLoader containing samples from the true label distributions

    Returns:
        Mutual information
    """
    # P(Y|X) where rows denote X (true labels), columns denote Y (learned labels)
    # NOTE: Technically the dimensionality should be (len(dataloader.dataset.classes), model.output_dim)
    # but as ConcatDataset does not expose the `classes` attribute, we cannot use it here
    cond_dist = torch.zeros((model.output_dim, model.output_dim)).to(config.device)
    cond_dist_count = torch.zeros(model.output_dim).to(config.device)

    for batch_idx, (x_batch, y_batch) in enumerate(dataloader):
        x_batch, y_batch = x_batch.to(config.device), y_batch.to(config.device)

        # BUG: This doesn't work as intended, only one of the entries is added properly to the view for some reason
        # NOTE: This could potentially be solved by using the accumlate flag in index_put_ or put_
        # cond_dist[y_batch] += torch.nn.functional.softmax(model(x_batch), dim=1)
        # cond_dist_count[y_batch] += 1

        y_pred = torch.nn.functional.softmax(model(x_batch), dim=1)

        for label in torch.unique(y_batch):
            cond_dist[label] += y_pred[y_batch == label].sum(dim=0)
            cond_dist_count[label] += (y_batch == label).sum()

    # Normalise the conditional distribution P(Y|X)
    # NOTE: Need to divide EACH ROW by the total number of samples (hence the transposes)
    cond_dist = (cond_dist.t() / cond_dist_count).t()

    true_dist = cond_dist_count / cond_dist_count.sum()  # P(X)
    joint_dist = (cond_dist.t() * true_dist).t()  # P(X,Y)
    learned_dist = joint_dist.sum(dim=0)  # P(Y)

    # I(X,Y) = ∑_y ∑_x P(y,x) * log2(P(y|x) / P(y))
    mutual_inf = torch.sum(joint_dist * torch.log2(cond_dist / learned_dist))

    return mutual_inf
