# Supplementary material for: Presynaptic stochasticity improves energy efficiency and helps alleviate the stability-plasticity dilemma
Source: eLife. 2021 Oct 18;10:e69884. doi: 10.7554/eLife.69884 (PMC8716105; doi:10.7554/eLife.69884)
Supplement: Source code 1. [file elife-69884-code1.zip › main/lib/nets.py]

import abc

import torch

from lib import ddc


class NeuralNetwork(torch.nn.Module, abc.ABC):
    """
    Abstract neural network class
    """
    def __init__(self, layers, input_dim, output_dim):
        """
        Args:
            layers: torch.nn.ModuleList containing the layers of the network
            input_dim: Integer with the input dimension of the network
            output_dim: Integer with the output dimension of the network
        """
        super().__init__()

        self.input_dim = input_dim
        self.output_dim = output_dim

        assert isinstance(layers, torch.nn.ModuleList)
        self.layers = layers

    @property
    @abc.abstractmethod
    def energy(self):
        """
        Energy required to sustain the weights in the network.
        """
        raise NotImplementedError


class MultilayerPerceptron(NeuralNetwork):
    """
    Multilayer Perceptron.
    """
    def __init__(self, dimensions, nonlinearity, fixed_bias=False, prob_release=None):
        """
        Args:
            dimensions: List of integers defining the network architecture
            nonlinearity: Function used as nonlinearity between layers
            fixed_bias: Boolean defining whether biases should be fixed
            prob_release: Float defining the fixed release (transmission) probability of the weights
        """
        layers = torch.nn.ModuleList(
            torch.nn.Linear(dim1, dim2, bias=fixed_bias)
            for dim1, dim2 in zip(dimensions[:-1], dimensions[1:])
        )

        if prob_release is not None:
            for module in layers:
                ddc._register_dropconnect_pre_hook(module, prob_release, normalise=True)

        super().__init__(layers, dimensions[0], dimensions[-1])

        self.dimensions = dimensions
        self.nonlinearity = nonlinearity
        self.prob_release = prob_release

    @property
    @torch.no_grad()
    def energy(self):
        return torch.sum(torch.cat([torch.abs(l.weight).view(-1) for l in self.layers]))

    def forward(self, x):
        x = x.view((-1, self.dimensions[0]))

        for l in self.layers[:-1]:
            x = l(x)
            x = self.nonlinearity(x)

        # The output is unnormalized (i.e. no logits or probabilities)
        y_pred = self.layers[-1](x)

        return y_pred

    def activation(self, x):
        """
        Sum over all hidden activations to measure energy for a given input.
        """
        x = x.view((-1, self.dimensions[0]))
        energy = torch.zeros(x.shape[0], device=x.device)

        for l in self.layers[:-1]:
            x = l(x)
            x = self.nonlinearity(x)
            energy += torch.sum(x, dim=1)

        return energy


class SmallCNN(NeuralNetwork):
    def __init__(self):
        layers = torch.nn.ModuleList([
            torch.nn.Conv2d(1, 32, 3, 1),
            torch.nn.Conv2d(32, 64, 3, 1),
            torch.nn.Linear(9216, 128),
            torch.nn.Linear(128, 10),
        ])
        super().__init__(layers, 28, 10)

    def forward(self, x):
        x = self.layers[0](x)  # conv2d
        x = torch.nn.functional.relu(x)
        x = self.layers[1](x)  # conv2d
        x = torch.nn.functional.relu(x)
        x = torch.nn.functional.max_pool2d(x, 2)
        x = torch.flatten(x, 1)
        x = self.layers[2](x)   # linear
        x = torch.nn.functional.relu(x)
        x = self.layers[3](x)  # linear

        return x


class ZenkeNet(NeuralNetwork):
    def __init__(self, num_datasets=1, num_classes=10):
        self.num_datasets = num_datasets
        self.num_classes = num_classes

        layers = torch.nn.ModuleList([
            torch.nn.Conv2d(3, 32, kernel_size=3, padding=1),
            torch.nn.ReLU(inplace=True),
            torch.nn.Conv2d(32, 32, kernel_size=3, padding=0),
            torch.nn.ReLU(inplace=True),
            torch.nn.MaxPool2d(kernel_size=2, stride=2),
            # torch.nn.Dropout(p=0.25),
            torch.nn.Conv2d(32, 64, kernel_size=3, padding=1),
            torch.nn.ReLU(inplace=True),
            torch.nn.Conv2d(64, 64, kernel_size=3, padding=0),
            torch.nn.ReLU(inplace=True),
            torch.nn.MaxPool2d(kernel_size=2, stride=2),
            # torch.nn.Dropout(p=0.25),
            torch.nn.Flatten(),
            torch.nn.Linear(2304, 512),
            torch.nn.ReLU(inplace=True),
            # torch.nn.Dropout(p=0.5),
            torch.nn.Linear(512, self.num_classes)
        ])

        super().__init__(layers, torch.Size([3, 32, 32]), self.num_classes)

        # self.output_heads = torch.nn.ModuleList(
        #     torch.nn.Linear(512, self.num_classes) for _ in range(self.num_datasets)
        # )

    def forward(self, x, dataset_idx=None):

        for l in self.layers:
            x = l(x)

        # return self.output_heads[dataset_idx](x)
        return x
