# Supplementary material for: Presynaptic stochasticity improves energy efficiency and helps alleviate the stability-plasticity dilemma
Source: eLife. 2021 Oct 18;10:e69884. doi: 10.7554/eLife.69884 (PMC8716105; doi:10.7554/eLife.69884)
Supplement: Source code 1. [file elife-69884-code1.zip › main/lib/sampler.py]

import numpy as np
import torch


class ContinualMultinomialSampler(torch.utils.data.Sampler):
    """
    Samples elements in a continual setting given the multinomial
    probability distribution specified in task_probs.
    """

    def __init__(self, task_samples, num_tasks, task_probs):
        """
        Args:
            task_samples: Number of samples per task (assuming equal taks sizes)
            num_tasks: Number of tasks contained in the dataset (equal size is assumed)
            task_probs: Multinomial probability distribution specifying the probability of a sample for each iteration in a new row
        """
        # Determine the range of indeces per task in the data source
        self.task_ranges = torch.tensor([
            (t * task_samples, (t + 1) * task_samples - 1) for t in range(num_tasks)
        ])
        self.task_probs = task_probs

    def __iter__(self):
        # Sample the task id per iteration
        sampled_tasks = torch.multinomial(self.task_probs, 1).squeeze()

        # Sample the sample indeces given the sampled tasks
        # NOTE: Need to use numpy since torch.randint is not vectorized
        sample_indeces = np.random.randint(
            low=self.task_ranges[sampled_tasks][:, 0], high=self.task_ranges[sampled_tasks][:, 1]
        )

        return iter(sample_indeces)

    def __len__(self):
        # The number of samples is implictly defined by the dimension of task_probs
        return self.task_probs.size(0)


def create_task_probs(num_tasks, task_steps, transition_portion):
    """
    Create the task probabilities over the course of the whole continual task.
    NOTE: The first and last task effectively have more samples since they don't
          have an in- or out-transition

    Args:
        num_tasks: Number of tasks
        task_steps: Steps to be taken per task
        transition_portion: Portion of the task steps that transitions to other task (in or out) in [0,1]

    Returns:
        Multinomial distribution for each time step defining the probability to sample a given task
    """
    # Compute the number of transition steps for both the in- and the out-transition (hence divided by 2)
    transition_steps = int(task_steps * transition_portion / 2)

    # Initialize the whole tensor of evolving task probabilities with zeros
    probs_task = torch.zeros((task_steps * num_tasks, num_tasks))

    for task_id in range(num_tasks):
        # Initialise the 3 distinct parts: transition_in /, single -- , transition_out \
        probs_single = torch.zeros((task_steps - 2 * transition_steps, num_tasks))
        probs_transition_in = torch.zeros((transition_steps, num_tasks))
        probs_transition_out = torch.zeros((transition_steps, num_tasks))

        # Create the deterministic section where only a single task is presented as a one-hot encoding
        probs_single[:, task_id] = 1.0

        # Create the in-transition probabilities with a linear transition between two classes
        probs_transition_in[:, (task_id - 1) % num_tasks] = torch.linspace(0.5, 0.0, steps=transition_steps)
        probs_transition_in[:, task_id] = torch.linspace(0.5, 1.0, steps=transition_steps)

        # Create the out-transition probabilities with a linear transition between two classes
        probs_transition_out[:, task_id] = torch.linspace(1.0, 0.5, steps=transition_steps)
        probs_transition_out[:, (task_id + 1) % num_tasks] = torch.linspace(0.0, 0.5, steps=transition_steps)

        # Concatenate the three phases of probabilities to a single tensor and insert
        probs_task[task_id * task_steps:(task_id + 1) * task_steps, :] = torch.cat((probs_transition_in, probs_single, probs_transition_out))

    # Overwrite the first transition in and the last transition out
    probs_task[0: transition_steps, :] = torch.zeros((transition_steps, num_tasks))
    probs_task[0: transition_steps, 0] = 1.0

    probs_task[-transition_steps:, :] = torch.zeros((transition_steps, num_tasks))
    probs_task[-transition_steps:, -1] = 1.0

    return probs_task
