# Supplementary material for: Presynaptic stochasticity improves energy efficiency and helps alleviate the stability-plasticity dilemma
Source: eLife. 2021 Oct 18;10:e69884. doi: 10.7554/eLife.69884 (PMC8716105; doi:10.7554/eLife.69884)
Supplement: Source code 1. [file elife-69884-code1.zip › main/lib/test.py]

import copy
import logging

import numpy as np
import torch
from scipy.stats import pearsonr


from lib import config, data, metric


@torch.no_grad()
def accuracy(model, test_loader, num_samples):
    """
    Compute accuracy on test set by sampling multiple models per batch

    Args:
        model: Trained model derived from nets.NeuralNetwork
        test_loader: torch.utils.data.DataLoader containing the test samples
        num_samples: Number of times to sample the network per test sample

    Returns:
        Accuracy
    """

    # Prepare the model for testing
    model.train(mode=False)
    model = model.to(config.device)

    tot_test, tot_acc = 0.0, 0.0

    # Count correct predictions for all data points in test set
    for x_batch, y_batch in test_loader:
        x_batch, y_batch = x_batch.to(config.device), y_batch.to(config.device)

        # Compute average output probabilities over multiple runs
        out = torch.zeros(x_batch.size(0), model.output_dim, device=config.device)
        for s in range(num_samples):
            out += torch.nn.functional.softmax(model(x_batch), dim=1)
        out /= num_samples

        # Batch accuracy
        pred = torch.max(out, dim=1)[1]
        acc = pred.eq(y_batch).sum().item()

        tot_acc += acc
        tot_test += x_batch.size()[0]

    return tot_acc / tot_test


@torch.no_grad()
def activation(model, test_loader, num_samples):
    """
    Compute the summed activation of all neurons averaged over multiple inputs and samples.

    Args:
        model: Trained model derived from nets.NeuralNetwork
        test_loader: torch.utils.data.DataLoader containing the test samples
        num_samples: Number of times to sample the network per test sample

    Returns:
        Average activation (neuron energy)
    """
    # Prepare the model for testing
    model.train(mode=False)
    model = model.to(config.device)
    energy = torch.zeros(len(test_loader), num_samples, test_loader.batch_size, device=config.device)

    for idx_batch, (x_batch, y_batch) in enumerate(test_loader):
        x_batch, y_batch = x_batch.to(config.device), y_batch.to(config.device)

        for s in range(num_samples):
            energy[idx_batch][s] = model.activation(x_batch)

    return torch.mean(energy)


def fisher_importance_correlation(dyn_mlp, test_loaders):
    """
    Evaluating the Fisher Information of model parameters and correlating
    it with the corresponding importance parameters for a DynamicDropConnect network.

    Args:
        dyn_mlp: ddc.DynamicDropConnect object
        test_loaders: List of test loaders

    Returns:
        Correlation between fisher and release probabilities, p-value, fisher diagonal as vector
    """
    # Store the original model state to be restored after the experiment
    original_model_state = copy.deepcopy(dyn_mlp.state_dict())

    # Concatenate all datasets into single data loader with batch_size=1
    test_sets = torch.utils.data.ConcatDataset([
        tester.dataset for tester in test_loaders
    ])
    fisher_loader = data._create_dataloader(test_sets, False, 1)

    # Extract the transmission probabilities
    probs_long = torch.cat([
        val.reshape(-1) for key, val in dyn_mlp.network.named_buffers() if "weight_prob" in key
    ])

    # Set all transmission probabilities manually to 1
    for key, val in dyn_mlp.network.named_buffers():
        if "_prob" in key:
            val.fill_(1.0)

    # Compute the diagonal of the fisher information for all model parameters
    fisher_diag = metric.fisher_information(dyn_mlp, fisher_loader)

    # Correlate the fisher information diagonal with the learned probabilities
    fisher_diag_long = torch.cat([f.reshape(-1) for f in fisher_diag]).detach()
    corr_coeff, p_value = pearsonr(fisher_diag_long.cpu().numpy(), probs_long.cpu().numpy())

    # Restore the original model parameters
    dyn_mlp.load_state_dict(original_model_state)

    return corr_coeff, p_value, fisher_diag_long


@torch.no_grad()
def importance_lesion(model, parameters, importances, test_loader, num_samples, step_size=10):
    """
    Ablation experiment progressively removing unimportant parameters and
    evaluating the ensuing accuracy on `test_loader`.

    Args:
        model: torch.nn.Module
        parameters: List of parameters of the model to be lesioned
        importances: List of importances with same shape as parameters
        test_loader: torch.utils.data.DataLoader of test data
        num_samples: Number of network samples to evaluate the accuracy
        step_size: Step size of percentage of parameters to be lesioned

    Returns:
        List of accuracies for each lesion step
    """
    # Store the original model state to be restored after the ablation
    original_model_state = copy.deepcopy(model.state_dict())

    # Draw a small, random perturbation for the importances to make the ordering unique
    perturbations = [1e-4 * (torch.rand_like(imp) - 0.5) for imp in importances]
    importances_perturbed = [imp + pert for imp, pert in zip(importances, perturbations)]

    # Create dictionary of percentiles within all importance measures to determine shutoff thresholds
    percentile_steps = range(step_size, 100, step_size)
    percentiles = np.percentile(torch.cat([imp.view(-1).cpu() for imp in importances_perturbed]), percentile_steps)
    accuracies = {}

    for min_imp, step in zip(percentiles, percentile_steps):

        # Determine the number of parameters to be lesioned
        num_total = sum([torch.numel(p) for p in parameters])
        num_lesioned = int((step / 100) * num_total)

        # Try the naive approach of lesioning
        masks = [torch.ge(imp, min_imp) for imp in importances_perturbed]

        # Check that this did indeed work
        num_mask = sum([torch.sum(torch.logical_not(m)) for m in masks])
        if num_mask != num_lesioned:
            logging.warning("num_mask={} != num_lesioned={}".format(num_mask, num_lesioned))

        # Set parameters whose importance is below the threshold to zero
        for p, m in zip(parameters, masks):
            p.copy_(p * m)

        # Evaluate the accuracy of the lesioned model
        accuracies["{:2f}".format(step / 100)] = accuracy(model, test_loader, num_samples)

        # Restore the original model parameters
        model.load_state_dict(original_model_state)

    return accuracies


def probability_clamp(prob_clamp, dyn_mlp, test_loader, num_samples):
    """
    Clamp all transmission probabilities to a fixed value and evaluate test accuracy.

    Args:
        prob_clamp: Value to clamp transmission probabilities to
        dyn_mlp: ddc.DynamicDropConnect object
        test_loader: torch.utils.data.DataLoader of test data
        num_samples: Number of network samples to evaluate the accuracy

    Returns:
        Test accuracy
    """
    # Store the original model state to be restored after the ablation
    original_model_state = copy.deepcopy(dyn_mlp.state_dict())

    # Clamp the probabilities
    for key, val in dyn_mlp.network.named_buffers():
        if "weight_prob" in key:
            val.fill_(prob_clamp)

    test_acc = accuracy(dyn_mlp, test_loader, num_samples)

    # Restore the original model parameters
    dyn_mlp.load_state_dict(original_model_state)

    return test_acc
