# Supplementary material for: Presynaptic stochasticity improves energy efficiency and helps alleviate the stability-plasticity dilemma
Source: eLife. 2021 Oct 18;10:e69884. doi: 10.7554/eLife.69884 (PMC8716105; doi:10.7554/eLife.69884)
Supplement: Source code 1. [file elife-69884-code1.zip › main/lib/train.py]

import logging

import torch

from lib import config


def train(model, train_loader, method, optimizer=None, verbose=True):
    """
    Train model for a single epoch using the specified training method.

    Args:
        model: torch.nn.Module
        train_loader: torch.utils.data.DataLoader with the training dataset
        method: String specifying the training method ("standard" or "ddc")
        optimizer: torch.optim.Optimizer required when using training method "standard"
        verbose: Logging verbosity

    Returns:
        Training accuracy, cumulative training loss
    """
    # Validate inputs
    if method == "default":
        assert isinstance(optimizer, torch.optim.Optimizer)

    # Prepare model for training
    model.train(mode=True)
    model = model.to(config.device)

    correct_pred, loss = 0.0, 0.0

    # Run the training loop over the whole dataset
    for batch_idx, (x_batch, y_batch) in enumerate(train_loader):
        x_batch, y_batch = x_batch.to(config.device), y_batch.to(config.device)

        if method == "standard":
            output, batch_loss = _train_step_mlp(x_batch, y_batch, model, optimizer)
        elif method == "ddc":
            output, batch_loss = _train_step_ddc(x_batch, y_batch, model)
        else:
            raise ValueError("Training method \"{}\" undefined".format(method))

        if torch.isnan(batch_loss):
            raise ValueError("Loss diverged to nan")

        # Compute training accuracy
        with torch.no_grad():
            loss += batch_loss
            pred = torch.max(output, dim=1)[1]
            correct_pred += torch.sum(torch.eq(pred, y_batch)).item()

            if verbose and (batch_idx % (len(train_loader) // 10) == 0):
                batch_acc = torch.sum(torch.eq(pred, y_batch)).item() / x_batch.size()[0]
                logging.info('{:.0f}%: batch_loss: {:.4f} \t batch_acc: {:.2f}'.format(100. * batch_idx / len(train_loader), batch_loss, batch_acc))

    model.train(mode=False)

    return correct_pred / len(train_loader.dataset), loss


def _train_step_ddc(x_batch, y_batch, model):
    """
    Single training step for DDC.

    Args:
        x_batch:    Batch of inputs
        y_batch:    Batch of labels
        model:      ddc.DynamicDropConnect object

    Returns:
        Model output, batch loss
    """

    # Compute forward pass on current batch
    output = model(x_batch)

    # Compute the batch loss as the cross entropy loss
    batch_loss = torch.nn.functional.cross_entropy(output, y_batch)

    # Compute gradients of model parameters wrt current batch and detach
    gradients = torch.autograd.grad(batch_loss, model.parameters())
    gradients = [g.detach() for g in gradients]

    # Optimize all parameters
    model.update_params(gradients)

    # Apply weight probability update
    model.update_probs(gradients)

    return output, batch_loss


def _train_step_mlp(x_batch, y_batch, model, optimizer):
    """
    Perform single standard training step.

    Args:
        x_batch:    Batch of inputs
        y_batch:    Batch of labels
        model:      torch.nn.Module
        optimizer:  torch.optim.Optimizer for model parameters

    Returns:
        Model output, batch loss
    """
    # Compute forward pass on current batch
    output = model(x_batch)

    # Compute batch loss as cross entropy loss
    batch_loss = torch.nn.functional.cross_entropy(output, y_batch)

    # Compute gradients wrt current batch loss and perform parameter update
    optimizer.zero_grad()
    batch_loss.backward()
    optimizer.step()

    return output, batch_loss
