# Supplementary material for: Presynaptic stochasticity improves energy efficiency and helps alleviate the stability-plasticity dilemma
Source: eLife. 2021 Oct 18;10:e69884. doi: 10.7554/eLife.69884 (PMC8716105; doi:10.7554/eLife.69884)
Supplement: Source code 1. [file elife-69884-code1.zip › main/lib/utils.py]

import csv
import json
import math
import os

import torch
import torchvision


def compute_frozen_probs(mask_list):
    """
    Compute the ratio of weight probabilities exceeding the freezing threshold.

    Args:
        mask_list (List[Tensor]): list of binary tensors determining if weight is frozen

    Returns:
        Scalar Tensor
    """
    num_frozen = sum(torch.sum(m) for m in mask_list)
    num_total = sum(torch.numel(m) for m in mask_list)

    return num_frozen.float() / num_total


def compute_mean_probs(probs_list):
    """
    Compute the mean weight probabilities.

    Args:
        probs_list (List[Tensor]): list of tensors containing probabilities

    Returns:
        Scalar Tensor
    """
    # Concatenate all tensors into a single 1D tensor
    probs_cat = torch.cat([p.view(-1) for p in probs_list])

    return torch.mean(probs_cat)


def create_nonlinearity(name):
    """
    Return nonlinearity function given its name.
    """
    if name == "leaky_relu":
        return torch.nn.functional.leaky_relu
    elif name == "relu":
        return torch.nn.functional.relu
    elif name == "sigmoid":
        return torch.sigmoid
    elif name == "tanh":
        return torch.nn.functional.tanh
    else:
        raise ValueError("Nonlinearity \"{}\" undefined".format(name))


def create_optimizer(name, model, **kwargs):
    """
    Return optimizer for the given model.
    """
    if name == "adagrad":
        return torch.optim.Adagrad(model.parameters(), **kwargs)
    elif name == "adam":
        return torch.optim.Adam(model.parameters(), **kwargs)
    elif name == "sgd":
        return torch.optim.SGD(model.parameters(), **kwargs)
    else:
        raise ValueError("Optimizer \"{}\" undefined".format(name))


def list_to_csv(mylist, filepath):
    """
    Save list as csv file.
    """
    with open(filepath, 'w', newline='') as f:
        wr = csv.writer(f)
        wr.writerow(mylist)


def save_dict_as_json(config, name, dir):
    """
    Store a dictionary as a json text file.
    """
    with open(os.path.join(dir, name + ".json"), 'w') as file:
        json.dump(config, file, sort_keys=True, indent=4)


def show_tensor(input):
    """
    Transform tensor into PIL object and show in separate window.
    """
    image = torchvision.transforms.functional.to_pil_image(input)
    image.show()


def vector_angle(a, b):
    """
    Compute the angle between two vectors.
    """
    # Numerically stable implementation of vector angle
    # torch.dot(a, b) / (torch.norm(a) * torch.norm(b))
    cos_theta = torch.nn.functional.cosine_similarity(a, b, dim=0)

    angle_radians = torch.acos(cos_theta)

    return 180 * (angle_radians / math.pi)
