# Supplementary material for: Presynaptic stochasticity improves energy efficiency and helps alleviate the stability-plasticity dilemma
Source: eLife. 2021 Oct 18;10:e69884. doi: 10.7554/eLife.69884 (PMC8716105; doi:10.7554/eLife.69884)
Supplement: Source code 1. [file elife-69884-code1.zip › main/requirements.txt]

numpy==1.20.2
scipy==1.6.3
tensorboard==2.5.0
torch==1.8.1
torchvision==0.9.1
