# Supplementary material for: Presynaptic stochasticity improves energy efficiency and helps alleviate the stability-plasticity dilemma
Source: eLife. 2021 Oct 18;10:e69884. doi: 10.7554/eLife.69884 (PMC8716105; doi:10.7554/eLife.69884)
Supplement: Source code 1. [file elife-69884-code1.zip › main/run_mlp_continual.py]

import argparse
import json
import logging
import os
import shutil
import sys
import time

import torch

from lib import config, data, metric, nets, test, train, utils


def load_default_config(task):
    """
    Load default parameter configuration from file.

    Args:
        tasks: String with the task name

    Returns:
        Dictionary of default parameters for the given task
    """
    if task == "mnist_energy":
        default_config = "etc/mlp_mnist_energy.json"
    elif task == "perm_fmnist":
        default_config = "etc/mlp_perm_fmnist.json"
    elif task == "perm_mnist":
        default_config = "etc/mlp_perm_mnist.json"
    elif task == "split_fmnist":
        default_config = "etc/mlp_split_fmnist.json"
    elif task == "split_mnist":
        default_config = "etc/mlp_split_mnist.json"
    else:
        raise ValueError("Task \"{}\" not defined.".format(task))

    with open(default_config) as config_json_file:
        cfg = json.load(config_json_file)

    return cfg


def parse_shell_args(args):
    """
    Parse shell arguments for this script

    Args:
        args: Command line arguments passed through sys.argv[1:]

    Returns:
        Dictionary with configuration
    """
    parser = argparse.ArgumentParser(description="Run experiments with a (probabilistic) Multilayer Perceptron.")

    parser.add_argument("--batch_size", type=int, default=argparse.SUPPRESS,
                        help="Size of mini batches during training.")
    parser.add_argument("--dimensions", type=int, nargs="+",
                        default=argparse.SUPPRESS, help="Dimensions of the neural network.")
    parser.add_argument("--epochs", type=int, default=argparse.SUPPRESS,
                        help="Number of epochs to train.")
    parser.add_argument("--learning_rate", type=float, default=argparse.SUPPRESS,
                        help="Learning rate of the optimizer.")
    parser.add_argument("--log_dir", type=str, default="",
                        help="Subdirectory within ./log/ where to store logs.")
    parser.add_argument("--nonlinearity", choices=["leaky_relu", "relu", "sigmoid", "tanh"],
                        default=argparse.SUPPRESS, help="Nonlinearity between network layers.")
    parser.add_argument("--optimizer", choices=["adam", "adagrad", "sgd"],
                        default=argparse.SUPPRESS, help="Optimizer used to train the model.")
    parser.add_argument("--prob_release", type=float, default=argparse.SUPPRESS,
                        help="Transmission probability of the weights.")
    parser.add_argument("--seed", type=int, default=argparse.SUPPRESS, help="Random seed for pytorch")
    parser.add_argument("--task", choices=["mnist_energy", "perm_fmnist", "perm_mnist", "split_fmnist", "split_mnist"],
                        default="mnist_energy", help="Continual task to be solved.")
    parser.add_argument("--weight_decay", type=float, default=argparse.SUPPRESS,
                        help="Weight decay (~l2-regularization strength) of the optimizer.")

    # Parse arguments to dictionary
    return vars(parser.parse_args(args))


def run_mlp_continual(cfg, verbose=True):
    """
    Main routine of this script.

    Args:
        cfg: Dictionary containing the configuration with all hyperparameters
        verbose: Boolean controlling the verbosity of the logger

    Returns:
        Results dictionary, trained model, test_loaders
    """
    # Initialize seed if specified (might slow down the model)
    if cfg['seed'] is not None:
        torch.manual_seed(cfg['seed'])

    # Load specified dataset
    train_loaders, test_loaders = data.create_dataloader(cfg["dataset"]["name"], **cfg["dataset"]["kwargs"])

    # Initialize nonlinearity used as activation function
    nonlinearity = utils.create_nonlinearity(cfg['nonlinearity'])

    # Initialize the model (need to(device) for adagrad)
    mlp = nets.MultilayerPerceptron(cfg['dimensions'], nonlinearity, cfg['fixed_bias'], cfg['prob_release']).to(config.device)

    # Define optimizer (may include l2 regularization via weight_decay)
    optimizer = utils.create_optimizer(cfg['optimizer'], mlp, lr=cfg['learning_rate'],
                                       weight_decay=cfg['weight_decay'])

    logging.info("Start training with parametrization:\n{}".format(json.dumps(cfg, indent=4)))

    # Store results in a dicitonary of tensors
    results = {
        "energy_neuron": torch.zeros(len(train_loaders), cfg['epochs']),
        "energy_weight": torch.zeros(len(train_loaders), cfg['epochs']),
        "mutual_inf": torch.zeros(len(train_loaders), cfg['epochs']),
        "task_acc": torch.zeros(len(train_loaders), len(train_loaders)),
        "task_mutual_inf": torch.zeros(len(train_loaders), len(train_loaders)),
        "test_acc": torch.zeros(len(train_loaders), cfg['epochs']),
        "train_acc": torch.zeros(len(train_loaders), cfg['epochs']),
        "train_loss": torch.zeros(len(train_loaders), cfg['epochs']),
    }

    # Train each task in a continual fashion
    for task, (trainer, tester) in enumerate(zip(train_loaders, test_loaders)):
        logging.info("Starting training of task {}".format(task + 1))

        # Train for the specified amount of epochs
        for epoch in range(cfg['epochs']):
            # Train the model for a single epoch
            train_acc, train_loss = train.train(mlp, trainer, method="standard", optimizer=optimizer, verbose=verbose)

            # Test the model on the current task
            test_acc = test.accuracy(mlp, tester, cfg['test_samples'])

            # Compute the mutual information between true and learned labels
            mutual_inf = metric.mutual_information(mlp, tester)
            energy_neuron = test.activation(mlp, tester, cfg['test_samples'])
            energy_weight = mlp.energy

            # Store results
            results['energy_neuron'][task, epoch] = energy_neuron
            results['energy_weight'][task, epoch] = energy_weight
            results['mutual_inf'][task, epoch] = mutual_inf
            results['test_acc'][task, epoch] = test_acc
            results['train_acc'][task, epoch] = train_acc
            results['train_loss'][task, epoch] = train_loss

            # Logging
            if verbose:
                logging.info("epoch {}: train_acc {:.4f} \t test_acc {:.4f} \t mutual_inf {:.4f} \t energy: {:.4f} \t bit/energy: {:.4f}".format(epoch + 1, train_acc, test_acc, mutual_inf, energy_weight, mutual_inf / energy_weight))

            config.writer.add_scalars('task{}/accuracy'.format(task + 1), {'train': train_acc, 'test': test_acc}, epoch)
            config.writer.add_scalar('task{}/information'.format(task + 1), mutual_inf, epoch)
            config.writer.add_scalar('task{}/info_per_energy'.format(task + 1), mutual_inf / energy_weight, epoch)
            config.writer.add_scalar('task{}/energy_neuron'.format(task + 1), energy_neuron, epoch)
            config.writer.add_scalar('task{}/energy_weight'.format(task + 1), energy_weight, epoch)
            config.writer.add_scalar('task{}/train_loss'.format(task + 1), train_loss, epoch)

        # Compute the test accuracies on all tasks and the mean accuracy over all tasks
        task_accuracies = torch.tensor([
            test.accuracy(mlp, tester, cfg['test_samples'])
            for tester in test_loaders
        ])
        task_mutual_inf = torch.tensor([
            metric.mutual_information(mlp, tester)
            for tester in test_loaders
        ])

        # Store results
        results['task_acc'][task] = task_accuracies
        results['task_mutual_inf'][task] = task_mutual_inf

        # Logging
        task_accuracies_dict = {"task{}".format(task + 1): task_acc.item() for task, task_acc in enumerate(task_accuracies)}
        if verbose:
            logging.info("Task accuracies: {}".format(json.dumps(task_accuracies_dict, indent=4, sort_keys=True)))
            logging.info("Mean task accuracy: {:.4f}".format(torch.mean(task_accuracies)))

        config.writer.add_scalar('continual/mean_accuracy', torch.mean(task_accuracies), task + 1)
        config.writer.add_scalars('continual/task_accuracies', task_accuracies_dict, task + 1)

    # Compute the full mutual information on all test sets if there is multiple tasks
    if len(test_loaders) > 1:
        test_loader_all = data._create_dataloader(
            torch.utils.data.ConcatDataset([
                tester.dataset for tester in test_loaders
            ]), is_train=False, batch_size=cfg['dataset']['kwargs']['batch_size'])

        results['mutual_inf_all'] = metric.mutual_information(mlp, test_loader_all)

    return results, mlp, test_loaders


if __name__ == '__main__':
    # Load configuration
    user_config = parse_shell_args(sys.argv[1:])
    cfg = load_default_config(user_config["task"])
    cfg.update(user_config)

    # Setup global logger and logging directory
    if cfg['prob_release'] is None:
        run_id = time.strftime("%Y%m%d_%H%M%S") + "_mlp_" + cfg['dataset']['name']
    else:
        run_id = time.strftime("%Y%m%d_%H%M%S") + "_prob-mlp_" + cfg['dataset']['name']

    config.setup_logging(run_id, dir=cfg['log_dir'])

    # Run the script using the created paramter configuration
    results, mlp, test_loaders = run_mlp_continual(cfg, verbose=True)

    # Save the configuration as json
    utils.save_dict_as_json(cfg, run_id, config.log_dir)

    # Store results as pickle
    results['cfg'], results['state_dict'] = cfg, mlp.state_dict()
    torch.save(results, os.path.join(config.log_dir, run_id + "_results.pt"))

    # Zip the tensorboard logging results and remove the folder to save space
    config.writer.close()
    path_tensorboard = os.path.join(config.log_dir, run_id + "_tensorboard")
    shutil.make_archive(path_tensorboard, 'zip', path_tensorboard)
    shutil.rmtree(path_tensorboard)
