# Supplementary material for: Presynaptic stochasticity improves energy efficiency and helps alleviate the stability-plasticity dilemma
Source: eLife. 2021 Oct 18;10:e69884. doi: 10.7554/eLife.69884 (PMC8716105; doi:10.7554/eLife.69884)
Supplement: Source code 1. [file elife-69884-code1.zip › main/run_mlp_multitask.py]

import argparse
import json
import logging
import os
import shutil
import sys
import time

import torch

from lib import config, data, test, metric, nets, train, utils


def create_multitask_dataloader(name, **kwargs):
    """
    Load multitask datasets
    """
    if name == "split_fmnist":
        train_loader, test_loaders = data.create_multitask_split_fmnist_loader(**kwargs)
    elif name == "split_mnist":
        train_loader, test_loaders = data.create_multitask_split_mnist_loader(**kwargs)
    elif name == "perm_fmnist":
        train_loader, test_loaders = data.create_multitask_perm_fmnist_loader(**kwargs)
    elif name == "perm_mnist":
        train_loader, test_loaders = data.create_multitask_perm_mnist_loader(**kwargs)
    else:
        raise ValueError("Dataset \"{}\" undefined".format(name))

    return train_loader, test_loaders


def load_default_config(task):
    """
    Load default parameter configuration from file.
    Args:
        tasks: String with the task name

    Returns:
        Dictionary of default parameters for the given task
    """
    if task == "perm_fmnist":
        default_config = "etc/mlp_perm_fmnist.json"
    elif task == "perm_mnist":
        default_config = "etc/mlp_perm_mnist.json"
    elif task == "split_fmnist":
        default_config = "etc/mlp_split_fmnist.json"
    elif task == "split_mnist":
        default_config = "etc/mlp_split_mnist.json"
    else:
        raise ValueError("Task \"{}\" not defined.".format(task))

    with open(default_config) as config_json_file:
        cfg = json.load(config_json_file)

    return cfg


def parse_shell_args(args):
    """
    Parse shell arguments for this script and return as dictionary
    """
    parser = argparse.ArgumentParser(description="Train a MultilayerPerceptron on a continual task as a multitask.")

    parser.add_argument("--batch_size", type=int, default=argparse.SUPPRESS,
                        help="Size of mini batches during training.")
    parser.add_argument("--dimensions", type=int, nargs="+",
                        default=argparse.SUPPRESS, help="Dimensions of the neural network.")
    parser.add_argument("--epochs", type=int, default=argparse.SUPPRESS,
                        help="Number of epochs to train.")
    parser.add_argument("--learning_rate", type=float, default=argparse.SUPPRESS,
                        help="Learning rate of the optimizer.")
    parser.add_argument("--log_dir", type=str, default="",
                        help="Subdirectory within ./log/ where to store logs.")
    parser.add_argument("--nonlinearity", choices=["leaky_relu", "relu", "sigmoid", "tanh"],
                        default=argparse.SUPPRESS, help="Nonlinearity between network layers.")
    parser.add_argument("--optimizer", choices=["adam", "adagrad", "sgd"],
                        default=argparse.SUPPRESS, help="Optimizer used to train the model.")
    parser.add_argument("--seed", type=int, default=argparse.SUPPRESS, help="Random seed for pytorch")
    parser.add_argument("--task", choices=["perm_fmnist", "perm_mnist", "split_fmnist", "split_mnist"],
                        default="perm_mnist", help="Continual task to be solved.")
    parser.add_argument("--weight_decay", type=float, default=argparse.SUPPRESS,
                        help="Weight decay (~l2-regularization strength) of the optimizer.")

    # Parse arguments to dictionary
    return vars(parser.parse_args(args))


def run_mlp_multitask(cfg, verbose=True):

    # Initialize seed if specified (might slow down the model)
    if cfg['seed'] is not None:
        torch.manual_seed(cfg['seed'])

    # Load multitask datasets
    train_loader, test_loaders = create_multitask_dataloader(cfg['dataset']['name'], **cfg['dataset']['kwargs'])

    # Initialize nonlinearity used as activation function
    nonlinearity = utils.create_nonlinearity(cfg['nonlinearity'])

    # Initialize the model (need to(device) for adagrad)
    mlp = nets.MultilayerPerceptron(cfg['dimensions'], nonlinearity, cfg['fixed_bias'], cfg['prob_release']).to(config.device)

    # Define optimizer (may include l2 regularization via weight_decay)
    optimizer = utils.create_optimizer(cfg['optimizer'], mlp, lr=cfg['learning_rate'],
                                       weight_decay=cfg['weight_decay'])

    logging.info("Start training with parametrization:\n{}".format(json.dumps(cfg, indent=4)))

    # Store results in a dicitonary of tensors
    results = {
        "energy": torch.zeros(cfg['epochs']),
        "task_mutual_inf": torch.zeros(cfg['epochs'], len(test_loaders)),
        "task_acc": torch.zeros(cfg['epochs'], len(test_loaders)),
        "test_acc": torch.zeros(cfg['epochs']),
        "train_acc": torch.zeros(cfg['epochs']),
        "train_loss": torch.zeros(cfg['epochs']),
    }

    # Train for the specified amount of epochs
    for epoch in range(cfg['epochs']):
        train_acc, train_loss = train.train(mlp, train_loader, method="standard", optimizer=optimizer, verbose=verbose)

        # Compute the test accuracies and mutual inf on all tasks and the energy
        task_accuracies = torch.tensor([
            test.accuracy(mlp, tester, cfg['test_samples'])
            for tester in test_loaders
        ])
        task_mutual_inf = torch.tensor([
            metric.mutual_information(mlp, tester)
            for tester in test_loaders
        ])

        # Store results
        results['energy'][epoch] = mlp.energy
        results['task_acc'][epoch] = task_accuracies
        results['task_mutual_inf'][epoch] = task_mutual_inf
        results['train_acc'][epoch] = train_acc
        results['train_loss'][epoch] = train_loss

        # Logging
        if verbose:
            logging.info("epoch {}: train_acc {:.4f} \t test_acc {:.4f} \t mutual_inf {:.4f} \t energy: {:.4f} \t bit/energy: {:.4f}".format(epoch + 1, train_acc, torch.mean(task_accuracies), torch.mean(task_mutual_inf), mlp.energy, torch.mean(task_mutual_inf) / mlp.energy))

        config.writer.add_scalars('accuracy', {'train': train_acc, 'test': torch.mean(task_accuracies)}, epoch)
        config.writer.add_scalar('information', torch.mean(task_mutual_inf), epoch)
        config.writer.add_scalar('info_per_energy', torch.mean(task_mutual_inf) / mlp.energy, epoch)
        config.writer.add_scalar('energy', mlp.energy, epoch)
        config.writer.add_scalar('train_loss', train_loss, epoch)

        task_accuracies_dict = {"task{}": task_acc.item() for task, task_acc in enumerate(task_accuracies)}
        config.writer.add_scalars('task_accuracies', task_accuracies_dict, epoch)

    # Compute the joint mutual information on all test sets
    test_loader_all = data._create_dataloader(
        torch.utils.data.ConcatDataset([
            tester.dataset for tester in test_loaders
        ]), is_train=False, batch_size=cfg['dataset']['kwargs']['batch_size'])

    results['mutual_inf_all'] = metric.mutual_information(mlp, test_loader_all)

    return results, mlp, test_loaders


if __name__ == '__main__':
    # Parse shell arguments as input configuration
    user_config = parse_shell_args(sys.argv[1:])

    # Load default parameter configuration from file
    cfg = load_default_config(user_config["task"])

    # Overwrite default parameters with user configuration where specified
    cfg.update(user_config)

    # Setup global logger and logging directory
    run_id = time.strftime("%Y%m%d_%H%M%S") + "_mlp_multitask_" + cfg['dataset']['name']
    config.setup_logging(run_id, dir=cfg['log_dir'])

    # Run the script using the created paramter configuration
    results, mlp, test_loaders = run_mlp_multitask(cfg)

    # Save the configuration as json
    utils.save_dict_as_json(cfg, run_id, config.log_dir)

    # Store results as pickle
    results['cfg'], results['state_dict'] = cfg, mlp.state_dict()
    torch.save(results, os.path.join(config.log_dir, run_id + "_results.pt"))

    # Zip the tensorboard logging results and remove the folder to save space
    config.writer.close()
    path_tensorboard = os.path.join(config.log_dir, run_id + "_tensorboard")
    shutil.make_archive(path_tensorboard, 'zip', path_tensorboard)
    shutil.rmtree(path_tensorboard)
