# Supplementary material for: Presynaptic stochasticity improves energy efficiency and helps alleviate the stability-plasticity dilemma
Source: eLife. 2021 Oct 18;10:e69884. doi: 10.7554/eLife.69884 (PMC8716105; doi:10.7554/eLife.69884)
Supplement: Source data 1. [file elife-69884-data1.zip]

Archive with 83 entries (82 files):
- data/
- data/20200206_energy_probs-fisher.csv
- data/20201002_lifelong_final-acc-split-mnist_mean.csv
- data/20201002_lifelong_final-acc-split-mnist_sem.csv
- data/20201002_lifelong_time-frozen_prob_perm-mnist_mean.csv
- data/20201002_lifelong_time-frozen_prob_perm-mnist_sem.csv
- data/20201002_lifelong_time-mean_prob_perm-mnist_mean.csv
- data/20201002_lifelong_time-mean_prob_perm-mnist_sem.csv
- data/20201007_energy_lesion_mean.csv
- data/20201007_energy_lesion_sem.csv
- data/20201007_energy_prob-angles_mean.csv
- data/20201007_energy_prob-angles_sem.csv
- data/20201007_energy_release-probs.pt
- data/20201007_energy_release-probs_weights.pt
- data/20201007_energy_summary_mean.csv
- data/20201007_energy_summary_sem.csv
- data/20201022_energy_dyn-probs_all-release-probs.pt
- data/20201207_energy_hpsearch-probmlp_summary_max.csv
- data/20201214_lifelong-ablation_perm-mnist_summary_mean.csv
- data/20201214_lifelong-ablation_perm-mnist_summary_sem.csv
- data/20201214_lifelong-ablation_split-mnist_summary_mean.csv
- data/20201214_lifelong-ablation_split-mnist_summary_sem.csv
- data/20210104_lifelong_time-task1_acc_mean.csv
- data/20210104_lifelong_time-task1_acc_sem.csv
- data/20210329_energy_random-init_release-probs_all.pt
- data/20210406_energy_summary_mean.csv
- data/20210406_energy_summary_sem.csv
- data/EWC_FINE_TUNE_DATA.xlsx
- data/perceptron_lifelong_final-acc_mean.csv
- data/perceptron_lifelong_final-acc_sem.csv
- data/perceptron_lifelong_time-task1_acc_mean.csv
- data/perceptron_lifelong_time-task1_acc_sem.csv
- energy-mlp_bar_information-energy-l2_neuron.pdf
- energy-mlp_bar_information-energy-l2_neuron.py
- energy-mlp_bar_information-energy-l2_synapse.pdf
- energy-mlp_bar_information-energy-l2_synapse.py
- energy-mlp_bar_information-energy.pdf
- energy-mlp_bar_information-energy.py
- energy-mlp_bar_neuron-activity.pdf
- energy-mlp_bar_neuron-activity.py
- energy-mlp_hist_neuron-connectivity.pdf
- energy-mlp_hist_neuron-connectivity.py
- energy-mlp_hist_neuron-connectivity_all.pdf
- energy-mlp_hist_neuron-connectivity_all.py
- energy-mlp_hist_release-probabilities.pdf
- energy-mlp_hist_release-probabilities.py
- energy-mlp_hist_release-probabilities_random-init.pdf
- energy-mlp_hist_release-probabilities_random-init.py
- energy-mlp_line_importance-lesion.pdf
- energy-mlp_line_importance-lesion.py
- energy-mlp_line_prob-max-info.pdf
- energy-mlp_line_prob-max-info.py
- energy-mlp_scatter_information-energy-l2.pdf
- energy-mlp_scatter_information-energy-l2.py
- energy-mlp_scatter_neuron-connectivity.pdf
- energy-mlp_scatter_neuron-connectivity.py
- energy-mlp_scatter_neuron-connectivity_all.pdf
- energy-mlp_scatter_neuron-connectivity_all.py
- energy-mlp_violin_fisher.pdf
- energy-mlp_violin_fisher.py
- energy-mlp_violin_release-probs-weights.pdf
- energy-mlp_violin_release-probs-weights.py
- lifelong-mlp_bar_ablation.pdf
- lifelong-mlp_bar_ablation.py
- lifelong-mlp_bar_ablation_perm-mnist.pdf
- lifelong-mlp_bar_ablation_perm-mnist.py
- lifelong-mlp_bar_ablation_split-mnist.pdf
- lifelong-mlp_bar_ablation_split-mnist.py
- lifelong-mlp_bar_final-acc.pdf
- lifelong-mlp_bar_final-acc.py
- lifelong-mlp_bar_final-acc_all.pdf
- lifelong-mlp_bar_final-acc_all.py
- lifelong-mlp_line_time-probs_perm-mnist.pdf
- lifelong-mlp_line_time-probs_perm-mnist.py
- lifelong-mlp_line_time-task1-acc.pdf
- lifelong-mlp_line_time-task1-acc.py
- lifelong-perceptron_bar_final-acc.pdf
- lifelong-perceptron_bar_final-acc.py
- lifelong-perceptron_line_time-task1-acc.pdf
- lifelong-perceptron_line_time-task1-acc.py
- make_figures.sh
- style.mplstyle
- utils.py
