# Supplementary material for: Presynaptic stochasticity improves energy efficiency and helps alleviate the stability-plasticity dilemma
Source: eLife. 2021 Oct 18;10:e69884. doi: 10.7554/eLife.69884 (PMC8716105; doi:10.7554/eLife.69884)
Supplement: Source data 1. [file elife-69884-data1.zip › data/20200206_energy_probs-fisher.csv]

Fisher Information	Transmission Probability
0.000062	0.252312
0.000062	0.252312
0.000062	0.250000
0.000062	0.250000
0.000062	0.250000
0.000062	0.250000
0.000062	0.250000
0.000062	0.250000
0.000062	0.252312
0.000062	0.250000
0.000062	0.250000
0.000062	0.252312
0.000062	0.250000
0.000062	0.252312
0.000062	0.291192
0.000062	0.266038
0.000062	0.250000
0.000062	0.250000
0.000062	0.252312
0.000062	0.250000
0.000062	0.252312
0.000062	0.250000
0.000062	0.252312
0.000062	0.252312
0.000062	0.250000
0.000062	0.250000
0.000062	0.250000
0.000062	0.250000
0.000062	0.250000
0.000062	0.250000
0.000062	0.250000
0.000062	0.291192
0.000062	0.250000
0.000062	0.250000
0.000062	0.250000
0.000062	0.252312
0.000062	0.250000
0.000062	0.250000
0.000062	0.250000
0.000062	0.250000
0.000062	0.252312
0.000062	0.250000
0.000062	0.250000
0.000062	0.250000
0.000062	0.250000
0.000062	0.291192
0.000062	0.252312
0.000062	0.250000
0.000062	0.252312
0.000062	0.250000
0.000062	0.252312
0.000062	0.250000
0.000062	0.259207
0.000062	0.250000
0.000062	0.250000
0.000062	0.250000
0.000062	0.252312
0.000062	0.250000
0.000062	0.250000
0.000062	0.252312
0.000062	0.261491
0.000062	0.250000
0.000062	0.250000
0.000062	0.250000
0.000062	0.250000
0.000062	0.250000
0.000062	0.250000
0.000063	0.250000
0.000064	0.250000
0.000063	0.250000
0.000062	0.250000
0.000062	0.325972
0.000062	0.362992
0.000062	0.250000
0.000062	0.250000
0.000062	0.250000
0.000062	0.250000
0.000062	0.250000
0.000062	0.270557
0.000062	0.250000
0.000062	0.293378
0.000062	0.250000
0.000062	0.250000
0.000062	0.250000
0.000062	0.250000
0.000062	0.250000
0.000062	0.252312
0.000062	0.252312
0.000062	0.291192
0.000062	0.250000
0.000065	0.259207
0.000065	0.250000
0.000063	0.250000
0.000066	0.252312
0.000069	0.289000
0.000074	0.250000
0.000084	0.250000
0.000081	0.250000
0.000076	0.289000
0.000083	0.250000
0.000083	0.289000
0.000079	0.250000
0.000086	0.250000
0.000089	0.250000
0.000075	0.308488
0.000067	0.252312
0.000065	0.297728
0.000062	0.250000
0.000062	0.259207
0.000062	0.291192
0.000062	0.250000
0.000062	0.291192
0.000062	0.250000
0.000062	0.252312
0.000062	0.250000
0.000062	0.250000
0.000063	0.250000
0.000063	0.250000
0.000067	0.250000
0.000083	0.250000
0.000087	0.250000
0.000106	0.250000
0.000109	0.250000
0.000143	0.936785
0.000181	0.328050
0.000194	0.250000
0.000193	0.937311
0.000202	0.250000
0.000188	0.250000
0.000179	0.936033
0.000167	0.250000
0.000149	0.250000
0.000122	0.250000
0.000094	0.250000
0.000083	0.250000
0.000074	0.250000
0.000065	0.250000
0.000062	0.250000
0.000062	0.291192
0.000062	0.252312
0.000062	0.250000
0.000062	0.250000
0.000062	0.250000
0.000061	0.250000
0.000070	0.250000
0.000079	0.250000
0.000091	0.252312
0.000121	0.252312
0.000160	0.250000
0.000218	0.250000
0.000279	0.250000
0.000391	0.935661
0.000500	0.250000
0.000577	0.328050
0.000660	0.325972
0.000650	0.937753
0.000604	0.935321
0.000513	0.937150
0.000412	0.289000
0.000339	0.936704
0.000247	0.250000
0.000163	0.936704
0.000116	0.250000
0.000080	0.254618
0.000070	0.254618
0.000062	0.250000
0.000062	0.250000
0.000062	0.250000
0.000062	0.250000
0.000062	0.250000
0.000061	0.250000
0.000064	0.250000
0.000089	0.252312
0.000105	0.252312
0.000117	0.254618
0.000160	0.250000
0.000268	0.250000
0.000390	0.250000
0.000556	0.289000
0.000761	0.289000
0.000967	0.936818
0.001139	0.938606
0.001205	0.938057
0.001197	0.937650
0.001121	0.937481
0.001035	0.325972
0.000869	0.936818
0.000659	0.936956
0.000481	0.938360
0.000277	0.250000
0.000168	0.250000
0.000103	0.250000
0.000072	0.293378
0.000063	0.250000
0.000062	0.291192
0.000062	0.250000
0.000062	0.261491
0.000062	0.250000
0.000064	0.250000
0.000073	0.250000
0.000083	0.250000
0.000098	0.250000
0.000141	0.250000
0.000235	0.250000
0.000415	0.289000
0.000594	0.936704
0.000863	0.935777
0.001038	0.938113
0.001209	0.935975
0.001373	0.935975
0.001383	0.938113
0.001333	0.937786
0.001342	0.250000
0.001264	0.938550
0.001157	0.936172
0.000944	0.935917
0.000689	0.252312
0.000463	0.250000
0.000247	0.252312
0.000146	0.250000
0.000078	0.256916
0.000066	0.250000
0.000062	0.250000
0.000062	0.250000
0.000062	0.250000
0.000062	0.252312
0.000061	0.250000
0.000066	0.250000
0.000084	0.250000
0.000103	0.250000
0.000158	0.256916
0.000283	0.325972
0.000515	0.935941
0.000796	0.936818
0.000989	0.937978
0.001117	0.256916
0.001213	0.935975
0.001220	0.937786
0.001236	0.936369
0.001144	0.250000
0.001135	0.937537
0.001125	0.936115
0.001099	0.936369
0.000979	0.938192
0.000747	0.935975
0.000486	0.254618
0.000293	0.250000
0.000152	0.256916
0.000093	0.252312
0.000068	0.250000
0.000063	0.291192
0.000062	0.250000
0.000062	0.291192
0.000062	0.250000
0.000062	0.252312
0.000073	0.250000
0.000098	0.250000
0.000119	0.250000
0.000175	0.250000
0.000333	0.250000
0.000593	0.332187
0.000811	0.293378
0.000935	0.937594
0.000986	0.938248
0.001013	0.938057
0.000951	0.938494
0.000926	0.289000
0.000851	0.937786
0.000905	0.935917
0.000944	0.937730
0.001006	0.936172
0.000925	0.938606
0.000706	0.938360
0.000427	0.250000
0.000277	0.289000
0.000147	0.250000
0.000088	0.250000
0.000071	0.250000
0.000062	0.250000
0.000062	0.250000
0.000062	0.250000
0.000062	0.250000
0.000062	0.250000
0.000080	0.250000
0.000105	0.250000
0.000122	0.250000
0.000192	0.935743
0.000365	0.250000
0.000592	0.250000
0.000780	0.936033
0.000895	0.938113
0.000902	0.938113
0.000862	0.937207
0.000814	0.250000
0.000746	0.938304
0.000750	0.252312
0.000830	0.937150
0.000991	0.936566
0.000994	0.380451
0.000850	0.935777
0.000616	0.936818
0.000417	0.250000
0.000262	0.336299
0.000127	0.250000
0.000085	0.250000
0.000069	0.261491
0.000066	0.250000
0.000062	0.250000
0.000062	0.250000
0.000062	0.250000
0.000062	0.250000
0.000065	0.436289
0.000083	0.293378
0.000125	0.250000
0.000206	0.254618
0.000391	0.935859
0.000639	0.938360
0.000767	0.250000
0.000878	0.937594
0.000820	0.936230
0.000721	0.938113
0.000689	0.936138
0.000687	0.936427
0.000822	0.935321
0.000980	0.937730
0.001110	0.935661
0.000996	0.936508
0.000754	0.936818
0.000507	0.935403
0.000356	0.937481
0.000219	0.250000
0.000105	0.250000
0.000068	0.250000
0.000065	0.291192
0.000063	0.250000
0.000062	0.252312
0.000062	0.291192
0.000062	0.250000
0.000064	0.252312
0.000067	0.250000
0.000085	0.250000
0.000119	0.250000
0.000202	0.250000
0.000394	0.266038
0.000643	0.936312
0.000766	0.935777
0.000880	0.259207
0.000777	0.936312
0.000666	0.938360
0.000647	0.935917
0.000778	0.938057
0.001009	0.937150
0.001224	0.936566
0.001202	0.936956
0.000985	0.936427
0.000701	0.937287
0.000477	0.250000
0.000302	0.938327
0.000177	0.289000
0.000089	0.250000
0.000067	0.291192
0.000062	0.250000
0.000062	0.250000
0.000062	0.250000
0.000062	0.250000
0.000062	0.937607
0.000062	0.291192
0.000071	0.250000
0.000070	0.250000
0.000092	0.250000
0.000180	0.332187
0.000391	0.289000
0.000592	0.936704
0.000751	0.936980
0.000803	0.935578
0.000776	0.937730
0.000768	0.938360
0.000783	0.935859
0.000965	0.935637
0.001264	0.936818
0.001407	0.935578
0.001289	0.937344
0.000968	0.937786
0.000669	0.250000
0.000450	0.291192
0.000300	0.250000
0.000153	0.250000
0.000086	0.289000
0.000075	0.250000
0.000067	0.252312
0.000062	0.250000
0.000062	0.250000
0.000062	0.252312
0.000062	0.250000
0.000061	0.250000
0.000062	0.250000
0.000068	0.250000
0.000093	0.250000
0.000183	0.250000
0.000359	0.936818
0.000540	0.937231
0.000686	0.937013
0.000770	0.936899
0.000837	0.935578
0.000866	0.250000
0.000997	0.937264
0.001252	0.937922
0.001539	0.935637
0.001515	0.938169
0.001307	0.937594
0.001046	0.935917
0.000691	0.250000
0.000481	0.250000
0.000289	0.938494
0.000176	0.936761
0.000100	0.250000
0.000073	0.250000
0.000064	0.250000
0.000062	0.252312
0.000062	0.250000
0.000062	0.291192
0.000062	0.252312
0.000064	0.250000
0.000065	0.250000
0.000079	0.254618
0.000103	0.252312
0.000173	0.250000
0.000306	0.328050
0.000479	0.937730
0.000645	0.938113
0.000771	0.937037
0.000837	0.935379
0.000932	0.401685
0.001153	0.936818
0.001423	0.937093
0.001631	0.936818
0.001471	0.937150
0.001308	0.937922
0.001078	0.938248
0.000727	0.935637
0.000479	0.936761
0.000314	0.436289
0.000191	0.937036
0.000132	0.289000
0.000076	0.252312
0.000067	0.250000
0.000063	0.250000
0.000062	0.252312
0.000062	0.252312
0.000062	0.250000
0.000064	0.304204
0.000069	0.250000
0.000075	0.250000
0.000118	0.332187
0.000202	0.935859
0.000328	0.250000
0.000455	0.376613
0.000604	0.936899
0.000728	0.823560
0.000849	0.938550
0.000968	0.938550
0.001136	0.936057
0.001379	0.937673
0.001479	0.937150
0.001370	0.935777
0.001211	0.937594
0.001016	0.250000
0.000791	0.254618
0.000580	0.290550
0.000356	0.291192
0.000227	0.256916
0.000160	0.250000
0.000119	0.250000
0.000086	0.289000
0.000062	0.291192
0.000062	0.250000
0.000062	0.250000
0.000062	0.250000
0.000065	0.250000
0.000070	0.250000
0.000094	0.250000
0.000135	0.250000
0.000222	0.289000
0.000332	0.937978
0.000436	0.261491
0.000548	0.936508
0.000649	0.938192
0.000749	0.936033
0.000915	0.250000
0.001079	0.938169
0.001241	0.938113
0.001275	0.937401
0.001223	0.938360
0.001122	0.937401
0.000923	0.937889
0.000762	0.868349
0.000558	0.935801
0.000364	0.250000
0.000226	0.252312
0.000153	0.250000
0.000089	0.250000
0.000069	0.250000
0.000062	0.250000
0.000062	0.250000
0.000062	0.250000
0.000062	0.250000
0.000067	0.250000
0.000078	0.252312
0.000106	0.256916
0.000182	0.938248
0.000271	0.362992
0.000336	0.325972
0.000410	0.935578
0.000496	0.250000
0.000575	0.325972
0.000695	0.330122
0.000856	0.936427
0.001080	0.937150
0.001091	0.935777
0.001093	0.936842
0.001083	0.937344
0.000988	0.937537
0.000783	0.935379
0.000615	0.937287
0.000439	0.936565
0.000293	0.250000
0.000177	0.252312
0.000122	0.250000
0.000077	0.291192
0.000068	0.252312
0.000064	0.250000
0.000062	0.250000
0.000062	0.250000
0.000065	0.291192
0.000064	0.250000
0.000078	0.250000
0.000140	0.250000
0.000229	0.261491
0.000320	0.936761
0.000340	0.937978
0.000369	0.936451
0.000473	0.250000
0.000566	0.937150
0.000734	0.937730
0.000879	0.936785
0.000998	0.938057
0.000975	0.936761
0.000992	0.935578
0.000963	0.936508
0.000833	0.936646
0.000691	0.936369
0.000514	0.936565
0.000381	0.250000
0.000263	0.254618
0.000162	0.293378
0.000098	0.250000
0.000068	0.252312
0.000062	0.250000
0.000062	0.252312
0.000062	0.250000
0.000062	0.252312
0.000061	0.291192
0.000063	0.250000
0.000070	0.401684
0.000138	0.250000
0.000195	0.297728
0.000270	0.250000
0.000322	0.397978
0.000438	0.935859
0.000555	0.938113
0.000697	0.935975
0.000909	0.250000
0.000957	0.250000
0.000989	0.936623
0.000983	0.250000
0.001003	0.328050
0.000908	0.937174
0.000782	0.935321
0.000616	0.250000
0.000437	0.938225
0.000315	0.937866
0.000227	0.250000
0.000134	0.291192
0.000101	0.250000
0.000077	0.250000
0.000062	0.250000
0.000062	0.250000
0.000062	0.250000
0.000062	0.252312
0.000062	0.266038
0.000065	0.250000
0.000069	0.293378
0.000106	0.250000
0.000174	0.250000
0.000246	0.935835
0.000386	0.250000
0.000544	0.293378
0.000682	0.250000
0.000828	0.937150
0.000963	0.936369
0.000956	0.937013
0.000962	0.937344
0.000978	0.935917
0.000940	0.935777
0.000838	0.937344
0.000725	0.936080
0.000563	0.289000
0.000384	0.250000
0.000253	0.332187
0.000176	0.250000
0.000127	0.250000
0.000097	0.252312
0.000083	0.250000
0.000061	0.250000
0.000062	0.250000
0.000062	0.250000
0.000062	0.252312
0.000062	0.250000
0.000062	0.250000
0.000071	0.936450
0.000106	0.291192
0.000171	0.250000
0.000256	0.295556
0.000408	0.289000
0.000549	0.937674
0.000701	0.936623
0.000849	0.935719
0.000988	0.937481
0.000985	0.936566
0.000969	0.938169
0.000982	0.936369
0.000888	0.250000
0.000743	0.937537
0.000634	0.250000
0.000459	0.394248
0.000293	0.250000
0.000190	0.250000
0.000135	0.250000
0.000100	0.250000
0.000079	0.252312
0.000074	0.252312
0.000067	0.250000
0.000062	0.252312
0.000062	0.250000
0.000062	0.252312
0.000062	0.250000
0.000062	0.250000
0.000070	0.250000
0.000108	0.250000
0.000167	0.250000
0.000230	0.250000
0.000328	0.291192
0.000419	0.332187
0.000511	0.937036
0.000660	0.937730
0.000743	0.325972
0.000855	0.289000
0.000830	0.937561
0.000817	0.935520
0.000728	0.936899
0.000561	0.252312
0.000455	0.291192
0.000332	0.361021
0.000218	0.250000
0.000160	0.250000
0.000112	0.250000
0.000085	0.250000
0.000080	0.250000
0.000063	0.250000
0.000065	0.250000
0.000062	0.250000
0.000062	0.250000
0.000062	0.252312
0.000062	0.250000
0.000062	0.291192
0.000063	0.250000
0.000086	0.252312
0.000152	0.293378
0.000155	0.250000
0.000211	0.250000
0.000253	0.250000
0.000299	0.937673
0.000399	0.937368
0.000468	0.328050
0.000492	0.362992
0.000477	0.936566
0.000508	0.935941
0.000443	0.250000
0.000347	0.254618
0.000272	0.289000
0.000194	0.250000
0.000156	0.250000
0.000118	0.937889
0.000078	0.250000
0.000069	0.250000
0.000070	0.250000
0.000062	0.250000
0.000062	0.250000
0.000062	0.250000
0.000062	0.250000
0.000062	0.250000
0.000062	0.250000
0.000062	0.268301
0.000062	0.250000
0.000071	0.250000
0.000074	0.250000
0.000084	0.250000
0.000103	0.254618
0.000112	0.250000
0.000130	0.250000
0.000176	0.250000
0.000196	0.250000
0.000223	0.252312
0.000219	0.250000
0.000232	0.250000
0.000206	0.289000
0.000155	0.250000
0.000123	0.250000
0.000103	0.259207
0.000085	0.250000
0.000075	0.250000
0.000063	0.291192
0.000062	0.250000
0.000062	0.250000
0.000062	0.250000
0.000062	0.291192
0.000062	0.250000
0.000062	0.250000
0.000062	0.250000
0.000062	0.291192
0.000062	0.250000
0.000062	0.250000
0.000062	0.250000
0.000062	0.250000
0.000064	0.250000
0.000064	0.250000
0.000070	0.250000
0.000070	0.299893
0.000073	0.250000
0.000071	0.250000
0.000074	0.250000
0.000080	0.250000
0.000090	0.250000
0.000084	0.340385
0.000071	0.250000
0.000067	0.272806
0.000065	0.250000
0.000066	0.250000
0.000063	0.250000
0.000062	0.250000
0.000062	0.250000
0.000062	0.340385
0.000062	0.252312
0.000062	0.250000
0.000062	0.252312
0.000062	0.252312
0.000062	0.250000
0.000062	0.250000
0.000062	0.252312
0.000062	0.250000
0.000062	0.250000
0.000062	0.270557
0.000062	0.250000
0.000062	0.250000
0.000062	0.295556
0.000062	0.291192
0.000062	0.250000
0.000061	0.250000
0.000062	0.252312
0.000068	0.407202
0.000064	0.250000
0.000062	0.291192
0.000063	0.250000
0.000062	0.250000
0.000062	0.291192
0.000062	0.250000
0.000062	0.250000
0.000062	0.291192
0.000062	0.252312
0.000062	0.250000
0.000062	0.250000
0.000062	0.250000
0.000062	0.250000
0.000062	0.250000
0.000110	0.250000
0.000110	0.250000
0.000110	0.250000
0.000110	0.250000
0.000110	0.252312
0.000110	0.250000
0.000110	0.250000
0.000110	0.250000
0.000110	0.252312
0.000110	0.252312
0.000110	0.250000
0.000110	0.325972
0.000110	0.252312
0.000110	0.250000
0.000110	0.250000
0.000110	0.289000
0.000110	0.250000
0.000110	0.250000
0.000110	0.252312
0.000110	0.250000
0.000110	0.325972
0.000110	0.250000
0.000110	0.252312
0.000110	0.250000
0.000110	0.250000
0.000110	0.252312
0.000110	0.250000
0.000110	0.252312
0.000110	0.252312
0.000110	0.252312
0.000110	0.254618
0.000110	0.250000
0.000110	0.250000
0.000110	0.250000
0.000110	0.289000
0.000110	0.289000
0.000110	0.289000
0.000110	0.250000
0.000110	0.250000
0.000110	0.250000
0.000111	0.250000
0.000110	0.250000
0.000110	0.250000
0.000110	0.325972
0.000110	0.334246
0.000110	0.937504
0.000110	0.250000
0.000110	0.252312
0.000110	0.250000
0.000110	0.325972
0.000110	0.250000
0.000110	0.289000
0.000110	0.250000
0.000110	0.334246
0.000110	0.250000
0.000110	0.250000
0.000110	0.250000
0.000110	0.252312
0.000110	0.328050
0.000110	0.293378
0.000110	0.250000
0.000110	0.250000
0.000110	0.252312
0.000110	0.401684
0.000110	0.289000
0.000110	0.250000
0.000111	0.250000
0.000112	0.325972
0.000113	0.252312
0.000112	0.325972
0.000110	0.250000
0.000111	0.250000
0.000112	0.250000
0.000111	0.289000
0.000110	0.936498
0.000110	0.289000
0.000110	0.254618
0.000110	0.250000
0.000110	0.250000
0.000110	0.250000
0.000110	0.289000
0.000110	0.289000
0.000110	0.250000
0.000110	0.289000
0.000110	0.250000
0.000110	0.250000
0.000110	0.250000
0.000110	0.250000
0.000110	0.252312
0.000110	0.299893
0.000110	0.250000
0.000110	0.252312
0.000111	0.250000
0.000112	0.252312
0.000121	0.289000
0.000125	0.250000
0.000131	0.289000
0.000124	0.250000
0.000136	0.325972
0.000152	0.293378
0.000159	0.250000
0.000140	0.289000
0.000132	0.252312
0.000120	0.250000
0.000127	0.252312
0.000117	0.250000
0.000113	0.250000
0.000110	0.289000
0.000110	0.250000
0.000110	0.250000
0.000110	0.254618
0.000110	0.250000
0.000110	0.263768
0.000110	0.250000
0.000110	0.289000
0.000110	0.263768
0.000110	0.250000
0.000111	0.250000
0.000112	0.252312
0.000124	0.289000
0.000126	0.293378
0.000137	0.250000
0.000151	0.250000
0.000207	0.362992
0.000300	0.250000
0.000391	0.936057
0.000509	0.937344
0.000537	0.936842
0.000502	0.250000
0.000425	0.250000
0.000338	0.254618
0.000263	0.328050
0.000221	0.250000
0.000167	0.250000
0.000132	0.289000
0.000119	0.325972
0.000113	0.252312
0.000111	0.250000
0.000112	0.250000
0.000110	0.250000
0.000110	0.250000
0.000110	0.328050
0.000110	0.935626
0.000110	0.250000
0.000110	0.250000
0.000112	0.250000
0.000118	0.289000
0.000143	0.250000
0.000196	0.291192
0.000314	0.306349
0.000442	0.291192
0.000697	0.334246
0.000957	0.937150
0.001251	0.293378
0.001363	0.937786
0.001379	0.936115
0.001312	0.935379
0.001206	0.938439
0.000955	0.935777
0.000762	0.250000
0.000509	0.250000
0.000307	0.291192
0.000205	0.250000
0.000139	0.289000
0.000120	0.252312
0.000114	0.250000
0.000113	0.250000
0.000110	0.252312
0.000110	0.289000
0.000110	0.250000
0.000110	0.289000
0.000111	0.250000
0.000116	0.250000
0.000122	0.289000
0.000139	0.252312
0.000231	0.935975
0.000400	0.935999
0.000680	0.250000
0.000998	0.567049
0.001343	0.935321
0.001717	0.935859
0.002012	0.935379
0.002116	0.935462
0.002219	0.937730
0.002129	0.936566
0.001909	0.937786
0.001576	0.935379
0.001212	0.289000
0.000886	0.935403
0.000519	0.936761
0.000331	0.299893
0.000205	0.250000
0.000141	0.252312
0.000125	0.250000
0.000112	0.250000
0.000111	0.252312
0.000110	0.250000
0.000110	0.555416
0.000110	0.250000
0.000112	0.250000
0.000120	0.250000
0.000135	0.250000
0.000213	0.250000
0.000390	0.935685
0.000695	0.938192
0.001046	0.937922
0.001463	0.368865
0.001904	0.936646
0.002258	0.935379
0.002375	0.935835
0.002403	0.935379
0.002384	0.937344
0.002332	0.937401
0.002183	0.937978
0.001917	0.936899
0.001505	0.937207
0.001124	0.935321
0.000754	0.936956
0.000436	0.938629
0.000259	0.289000
0.000149	0.289000
0.000121	0.252312
0.000114	0.935719
0.000113	0.289000
0.000110	0.938080
0.000110	0.250000
0.000110	0.250000
0.000120	0.325972
0.000134	0.252312
0.000179	0.250000
0.000320	0.937945
0.000544	0.250000
0.001017	0.936922
0.001449	0.936842
0.001883	0.935660
0.002102	0.935661
0.002121	0.937207
0.002139	0.935777
0.002045	0.938057
0.002010	0.936508
0.002087	0.938360
0.001968	0.937922
0.001812	0.935379
0.001573	0.938606
0.001182	0.936623
0.000787	0.936254
0.000525	0.256916
0.000284	0.250000
0.000199	0.252312
0.000142	0.252312
0.000115	0.293378
0.000110	0.250000
0.000110	0.250000
0.000111	0.254618
0.000111	0.289000
0.000126	0.250000
0.000164	0.250000
0.000221	0.250000
0.000332	0.368866
0.000645	0.935917
0.001251	0.936565
0.001652	0.935777
0.001976	0.937786
0.001967	0.936565
0.001845	0.936172
0.001698	0.937594
0.001546	0.937150
0.001494	0.936508
0.001704	0.937230
0.001783	0.935321
0.001789	0.936172
0.001573	0.936508
0.001139	0.937978
0.000761	0.291192
0.000520	0.432797
0.000353	0.250000
0.000226	0.250000
0.000155	0.289000
0.000119	0.250000
0.000111	0.250000
0.000110	0.250000
0.000114	0.250000
0.000113	0.250000
0.000132	0.250000
0.000160	0.250000
0.000252	0.250000
0.000353	0.293378
0.000664	0.938360
0.001244	0.937537
0.001722	0.937786
0.001884	0.935579
0.001856	0.289000
0.001625	0.937401
0.001392	0.937786
0.001283	0.936369
0.001328	0.935379
0.001640	0.937730
0.001961	0.936369
0.001833	0.936172
0.001424	0.938169
0.001058	0.936369
0.000720	0.302311
0.000447	0.289000
0.000276	0.250000
0.000182	0.291192
0.000144	0.289000
0.000129	0.250000
0.000110	0.250000
0.000110	0.254618
0.000114	0.325972
0.000112	0.325972
0.000116	0.289000
0.000153	0.250000
0.000222	0.346468
0.000352	0.250000
0.000686	0.250000
0.001200	0.937730
0.001622	0.935321
0.001791	0.937786
0.001723	0.937978
0.001480	0.937013
0.001356	0.935917
0.001363	0.935777
0.001624	0.936230
0.001980	0.935438
0.002207	0.936623
0.001833	0.937013
0.001327	0.936172
0.000927	0.935379
0.000591	0.937401
0.000363	0.250000
0.000235	0.250000
0.000161	0.372751
0.000137	0.250000
0.000119	0.250000
0.000113	0.937037
0.000110	0.250000
0.000114	0.250000
0.000114	0.250000
0.000120	0.250000
0.000141	0.250000
0.000197	0.256916
0.000348	0.289000
0.000699	0.252312
0.001148	0.935917
0.001467	0.935379
0.001726	0.937401
0.001641	0.935917
0.001506	0.936704
0.001522	0.937401
0.001740	0.937150
0.002065	0.935637
0.002296	0.935835
0.002251	0.936565
0.001730	0.938169
0.001195	0.937786
0.000826	0.936450
0.000485	0.250000
0.000314	0.250000
0.000199	0.250000
0.000128	0.250000
0.000111	0.250000
0.000110	0.937231
0.000110	0.289000
0.000110	0.293378
0.000110	0.325972
0.000112	0.252312
0.000121	0.250000
0.000137	0.250000
0.000192	0.289000
0.000347	0.250000
0.000682	0.250000
0.001029	0.250000
0.001395	0.935321
0.001663	0.936508
0.001757	0.938034
0.001792	0.935379
0.001957	0.935578
0.002187	0.936956
0.002451	0.938628
0.002542	0.936818
0.002337	0.935777
0.001638	0.935578
0.001073	0.936369
0.000726	0.289000
0.000456	0.297728
0.000273	0.250000
0.000165	0.250000
0.000125	0.376613
0.000111	0.250000
0.000110	0.250000
0.000110	0.289000
0.000110	0.254618
0.000110	0.289000
0.000110	0.250000
0.000120	0.250000
0.000136	0.250000
0.000183	0.254618
0.000320	0.250000
0.000575	0.256916
0.000866	0.289000
0.001310	0.935975
0.001751	0.938169
0.001966	0.937344
0.002124	0.937207
0.002351	0.937786
0.002499	0.938225
0.002694	0.938304
0.002619	0.937207
0.002262	0.937594
0.001637	0.936508
0.001050	0.937537
0.000707	0.938439
0.000427	0.937922
0.000264	0.295556
0.000172	0.250000
0.000139	0.250000
0.000114	0.293378
0.000110	0.252312
0.000110	0.250000
0.000110	0.250000
0.000110	0.250000
0.000110	0.250000
0.000119	0.250000
0.000138	0.254618
0.000180	0.250000
0.000291	0.936196
0.000483	0.935486
0.000766	0.935801
0.001247	0.936254
0.001669	0.937401
0.002005	0.935379
0.002246	0.937594
0.002359	0.937287
0.002474	0.938057
0.002611	0.937594
0.002445	0.938225
0.002078	0.937013
0.001561	0.938550
0.001046	0.289000
0.000718	0.936761
0.000472	0.935321
0.000287	0.252312
0.000187	0.250000
0.000136	0.250000
0.000115	0.250000
0.000111	0.250000
0.000110	0.250000
0.000110	0.250000
0.000110	0.328050
0.000111	0.250000
0.000120	0.289000
0.000131	0.937481
0.000185	0.250000
0.000295	0.250000
0.000459	0.938360
0.000776	0.935520
0.001240	0.938248
0.001573	0.936565
0.001831	0.935379
0.002007	0.937401
0.002104	0.935777
0.002130	0.935975
0.002220	0.936761
0.002293	0.936565
0.001986	0.938113
0.001496	0.938494
0.001012	0.938360
0.000752	0.289000
0.000483	0.252312
0.000309	0.936393
0.000181	0.250000
0.000137	0.250000
0.000115	0.250000
0.000110	0.325972
0.000110	0.250000
0.000110	0.261491
0.000110	0.250000
0.000116	0.289000
0.000120	0.289000
0.000139	0.250000
0.000210	0.295556
0.000313	0.254618
0.000487	0.936842
0.000833	0.613300
0.001164	0.937150
0.001375	0.937594
0.001530	0.936115
0.001643	0.938550
0.001658	0.936172
0.001711	0.936115
0.001916	0.935637
0.001971	0.938550
0.001851	0.936761
0.001409	0.291192
0.001066	0.935917
0.000738	0.250000
0.000494	0.937697
0.000321	0.250000
0.000181	0.250000
0.000145	0.250000
0.000119	0.250000
0.000110	0.325972
0.000110	0.254618
0.000110	0.252312
0.000110	0.250000
0.000113	0.252312
0.000124	0.250000
0.000135	0.250000
0.000214	0.289000
0.000367	0.935719
0.000543	0.328050
0.000796	0.256916
0.001038	0.340385
0.001255	0.935637
0.001415	0.250000
0.001315	0.936172
0.001303	0.937150
0.001475	0.935917
0.001683	0.938225
0.001812	0.936956
0.001631	0.935777
0.001382	0.936623
0.001118	0.936566
0.000745	0.935719
0.000509	0.293378
0.000330	0.250000
0.000183	0.935427
0.000134	0.250000
0.000122	0.935978
0.000113	0.250000
0.000110	0.250000
0.000110	0.289000
0.000112	0.250000
0.000111	0.289000
0.000114	0.250000
0.000135	0.250000
0.000207	0.250000
0.000365	0.936956
0.000567	0.250000
0.000790	0.938304
0.001041	0.250000
0.001190	0.937786
0.001260	0.937730
0.001192	0.938550
0.001253	0.936956
0.001392	0.935975
0.001652	0.935578
0.001712	0.937013
0.001535	0.937537
0.001370	0.295556
0.001098	0.937537
0.000794	0.935859
0.000512	0.936057
0.000321	0.293378
0.000175	0.289000
0.000130	0.250000
0.000115	0.250000
0.000112	0.250000
0.000110	0.250000
0.000110	0.250000
0.000110	0.250000
0.000110	0.252312
0.000112	0.332187
0.000137	0.250000
0.000181	0.252312
0.000344	0.935486
0.000589	0.250000
0.000806	0.937093
0.001105	0.937922
0.001259	0.935379
0.001376	0.938360
0.001378	0.936956
0.001431	0.937673
0.001535	0.937786
0.001758	0.935777
0.001680	0.937013
0.001584	0.936369
0.001375	0.250000
0.001107	0.250000
0.000786	0.252312
0.000488	0.325972
0.000261	0.936761
0.000167	0.361021
0.000124	0.250000
0.000111	0.250000
0.000110	0.250000
0.000110	0.250000
0.000110	0.328050
0.000110	0.250000
0.000112	0.250000
0.000115	0.250000
0.000141	0.250000
0.000218	0.935917
0.000355	0.250000
0.000621	0.938113
0.000902	0.935578
0.001199	0.937344
0.001390	0.935975
0.001598	0.936956
0.001716	0.936899
0.001790	0.938550
0.001913	0.936818
0.001984	0.937594
0.001816	0.252312
0.001630	0.937231
0.001387	0.336299
0.001039	0.937481
0.000693	0.935661
0.000378	0.935321
0.000215	0.291192
0.000154	0.289000
0.000125	0.250000
0.000110	0.252312
0.000110	0.254618
0.000110	0.289000
0.000110	0.250000
0.000110	0.250000
0.000110	0.252312
0.000121	0.250000
0.000164	0.250000
0.000234	0.250000
0.000345	0.936451
0.000557	0.372751
0.000882	0.938169
0.001222	0.254618
0.001491	0.937013
0.001807	0.935379
0.002022	0.936818
0.002133	0.936057
0.002212	0.935379
0.002115	0.938225
0.001866	0.936115
0.001541	0.938248
0.001242	0.935917
0.000835	0.250000
0.000480	0.250000
0.000299	0.250000
0.000181	0.289000
0.000147	0.289000
0.000126	0.289000
0.000115	0.250000
0.000110	0.332187
0.000110	0.325972
0.000110	0.250000
0.000110	0.250000
0.000110	0.252312
0.000125	0.250000
0.000151	0.289000
0.000221	0.291192
0.000280	0.270557
0.000444	0.938113
0.000691	0.937922
0.000903	0.936956
0.001232	0.935520
0.001553	0.938057
0.001781	0.431043
0.001789	0.938550
0.001793	0.936369
0.001713	0.935777
0.001437	0.935719
0.001103	0.938360
0.000840	0.289000
0.000505	0.250000
0.000331	0.250000
0.000225	0.364380
0.000150	0.250000
0.000139	0.250000
0.000111	0.250000
0.000113	0.250000
0.000110	0.252312
0.000110	0.250000
0.000110	0.295556
0.000110	0.250000
0.000110	0.252312
0.000112	0.252312
0.000123	0.325972
0.000167	0.250000
0.000220	0.936751
0.000267	0.289000
0.000366	0.325972
0.000523	0.250000
0.000703	0.936899
0.000850	0.935438
0.000970	0.936427
0.000944	0.254618
0.000941	0.937730
0.000927	0.938494
0.000823	0.291192
0.000628	0.935859
0.000450	0.935719
0.000311	0.935719
0.000200	0.414479
0.000148	0.254618
0.000123	0.250000
0.000123	0.252312
0.000110	0.328050
0.000110	0.250000
0.000110	0.289000
0.000110	0.328050
0.000110	0.325972
0.000110	0.252312
0.000110	0.250000
0.000110	0.250000
0.000111	0.250000
0.000115	0.252312
0.000120	0.289000
0.000153	0.250000
0.000184	0.250000
0.000234	0.254618
0.000319	0.334246
0.000331	0.936115
0.000322	0.328050
0.000347	0.935403
0.000369	0.250000
0.000325	0.936589
0.000308	0.250000
0.000273	0.328050
0.000220	0.250000
0.000175	0.289000
0.000146	0.372751
0.000124	0.250000
0.000116	0.252312
0.000110	0.250000
0.000110	0.250000
0.000110	0.250000
0.000110	0.254618
0.000110	0.250000
0.000110	0.289000
0.000110	0.289000
0.000110	0.250000
0.000110	0.250000
0.000110	0.289000
0.000112	0.250000
0.000114	0.250000
0.000116	0.250000
0.000121	0.250000
0.000127	0.252312
0.000127	0.250000
0.000145	0.250000
0.000147	0.250000
0.000149	0.250000
0.000173	0.328050
0.000182	0.936393
0.000171	0.250000
0.000152	0.250000
0.000122	0.374685
0.000125	0.289000
0.000119	0.252312
0.000113	0.250000
0.000110	0.250000
0.000110	0.252312
0.000110	0.254618
0.000110	0.299893
0.000110	0.250000
0.000110	0.250000
0.000110	0.937367
0.000110	0.252312
0.000110	0.937036
0.000110	0.250000
0.000110	0.250000
0.000110	0.252312
0.000110	0.250000
0.000110	0.250000
0.000110	0.289000
0.000113	0.289000
0.000110	0.289000
0.000110	0.250000
0.000113	0.252312
0.000118	0.254618
0.000115	0.252312
0.000111	0.334246
0.000112	0.259207
0.000110	0.289000
0.000111	0.250000
0.000117	0.250000
0.000110	0.250000
0.000110	0.293378
0.000110	0.254618
0.000110	0.289000
0.000110	0.250000
0.000110	0.254618
0.000110	0.250000
0.000110	0.894918
0.000001	0.250000
0.000001	0.250000
0.000001	0.250000
0.000001	0.250000
0.000001	0.250000
0.000001	0.250000
0.000001	0.250000
0.000001	0.289000
0.000001	0.250000
0.000001	0.250000
0.000001	0.250000
0.000001	0.289000
0.000001	0.250000
0.000001	0.250000
0.000001	0.250000
0.000001	0.250000
0.000001	0.250000
0.000001	0.250000
0.000001	0.250000
0.000001	0.250000
0.000001	0.250000
0.000001	0.250000
0.000001	0.250000
0.000001	0.250000
0.000001	0.250000
0.000001	0.250000
0.000001	0.250000
0.000001	0.250000
0.000001	0.250000
0.000001	0.289000
0.000001	0.289000
0.000001	0.289000
0.000001	0.250000
0.000001	0.289000
0.000001	0.250000
0.000001	0.250000
0.000001	0.289000
0.000001	0.250000
0.000001	0.289000
0.000001	0.289000
0.000001	0.250000
0.000001	0.250000
0.000001	0.250000
0.000001	0.289000
0.000001	0.250000
0.000001	0.250000
0.000001	0.291192
0.000001	0.289000
0.000001	0.250000
0.000001	0.250000
0.000001	0.289000
0.000001	0.250000
0.000001	0.250000
0.000001	0.291192
0.000001	0.250000
0.000001	0.289000
0.000001	0.250000
0.000001	0.289000
0.000001	0.250000
0.000001	0.291192
0.000001	0.250000
0.000001	0.250000
0.000001	0.250000
0.000001	0.250000
0.000001	0.250000
0.000001	0.289000
0.000002	0.250000
0.000002	0.250000
0.000001	0.250000
0.000001	0.250000
0.000001	0.250000
0.000001	0.250000
0.000001	0.250000
0.000001	0.250000
0.000002	0.250000
0.000002	0.250000
0.000003	0.289000
0.000001	0.250000
0.000001	0.250000
0.000001	0.250000
0.000001	0.289000
0.000001	0.250000
0.000001	0.250000
0.000001	0.250000
0.000001	0.250000
0.000001	0.250000
0.000001	0.250000
0.000001	0.289000
0.000001	0.250000
0.000001	0.250000
0.000004	0.250000
0.000004	0.250000
0.000002	0.250000
0.000002	0.289000
0.000005	0.250000
0.000003	0.250000
0.000003	0.250000
0.000003	0.289000
0.000005	0.250000
0.000007	0.250000
0.000007	0.250000
0.000007	0.250000
0.000007	0.250000
0.000006	0.250000
0.000004	0.291192
0.000003	0.250000
0.000001	0.250000
0.000001	0.289000
0.000001	0.289000
0.000001	0.250000
0.000001	0.250000
0.000001	0.250000
0.000001	0.250000
0.000001	0.250000
0.000001	0.250000
0.000001	0.250000
0.000002	0.250000
0.000002	0.250000
0.000004	0.250000
0.000005	0.289000
0.000003	0.250000
0.000005	0.250000
0.000009	0.250000
0.000012	0.325972
0.000011	0.250000
0.000011	0.250000
0.000011	0.250000
0.000012	0.250000
0.000010	0.250000
0.000013	0.289000
0.000014	0.250000
0.000010	0.250000
0.000006	0.250000
0.000002	0.289000
0.000001	0.289000
0.000001	0.289000
0.000001	0.289000
0.000001	0.250000
0.000001	0.250000
0.000001	0.250000
0.000001	0.289000
0.000001	0.250000
0.000001	0.291192
0.000001	0.250000
0.000002	0.250000
0.000002	0.250000
0.000005	0.250000
0.000005	0.250000
0.000004	0.289000
0.000009	0.250000
0.000014	0.250000
0.000017	0.250000
0.000022	0.250000
0.000023	0.935544
0.000021	0.289000
0.000019	0.937537
0.000018	0.250000
0.000019	0.936761
0.000014	0.250000
0.000008	0.250000
0.000005	0.250000
0.000003	0.289000
0.000002	0.250000
0.000001	0.250000
0.000001	0.250000
0.000001	0.250000
0.000001	0.250000
0.000001	0.250000
0.000001	0.250000
0.000001	0.250000
0.000001	0.289000
0.000001	0.250000
0.000001	0.250000
0.000002	0.250000
0.000002	0.250000
0.000005	0.250000
0.000008	0.289000
0.000011	0.250000
0.000016	0.252312
0.000018	0.250000
0.000024	0.936842
0.000023	0.250000
0.000021	0.937922
0.000016	0.250000
0.000013	0.250000
0.000012	0.250000
0.000009	0.291192
0.000005	0.252312
0.000004	0.252312
0.000004	0.250000
0.000004	0.250000
0.000001	0.291192
0.000001	0.289000
0.000001	0.250000
0.000001	0.250000
0.000001	0.289000
0.000001	0.250000
0.000001	0.289000
0.000001	0.289000
0.000001	0.250000
0.000001	0.291192
0.000002	0.289000
0.000002	0.250000
0.000005	0.289000
0.000010	0.250000
0.000017	0.250000
0.000016	0.250000
0.000019	0.289000
0.000021	0.250000
0.000016	0.936566
0.000012	0.936033
0.000010	0.289000
0.000008	0.250000
0.000006	0.252312
0.000006	0.289000
0.000003	0.252312
0.000003	0.250000
0.000003	0.250000
0.000002	0.250000
0.000001	0.250000
0.000001	0.250000
0.000001	0.250000
0.000001	0.250000
0.000001	0.250000
0.000001	0.291192
0.000001	0.250000
0.000001	0.289000
0.000002	0.250000
0.000002	0.250000
0.000002	0.250000
0.000003	0.291192
0.000006	0.250000
0.000015	0.250000
0.000024	0.289000
0.000028	0.299893
0.000023	0.250000
0.000020	0.250000
0.000011	0.250000
0.000009	0.291192
0.000009	0.938169
0.000008	0.250000
0.000007	0.250000
0.000008	0.250000
0.000005	0.250000
0.000005	0.937424
0.000004	0.250000
0.000002	0.289000
0.000001	0.250000
0.000001	0.250000
0.000001	0.250000
0.000001	0.250000
0.000001	0.291192
0.000001	0.250000
0.000001	0.250000
0.000002	0.250000
0.000002	0.250000
0.000002	0.291192
0.000002	0.250000
0.000003	0.250000
0.000007	0.289000
0.000017	0.250000
0.000023	0.935520
0.000026	0.250000
0.000023	0.293378
0.000015	0.250000
0.000011	0.254618
0.000013	0.250000
0.000013	0.250000
0.000012	0.935578
0.000013	0.936761
0.000011	0.250000
0.000007	0.254618
0.000005	0.250000
0.000005	0.250000
0.000004	0.250000
0.000003	0.289000
0.000001	0.250000
0.000001	0.250000
0.000001	0.250000
0.000001	0.250000
0.000001	0.250000
0.000001	0.291192
0.000001	0.250000
0.000002	0.250000
0.000003	0.289000
0.000003	0.250000
0.000005	0.291192
0.000012	0.291192
0.000019	0.936172
0.000020	0.250000
0.000022	0.250000
0.000020	0.250000
0.000022	0.289000
0.000021	0.250000
0.000017	0.250000
0.000015	0.250000
0.000020	0.250000
0.000024	0.250000
0.000019	0.289000
0.000012	0.250000
0.000008	0.937866
0.000008	0.364956
0.000007	0.250000
0.000005	0.250000
0.000002	0.291192
0.000002	0.250000
0.000001	0.250000
0.000001	0.250000
0.000001	0.289000
0.000001	0.250000
0.000001	0.250000
0.000002	0.250000
0.000003	0.291192
0.000004	0.250000
0.000005	0.250000
0.000013	0.256916
0.000016	0.250000
0.000018	0.938360
0.000013	0.936565
0.000012	0.289000
0.000018	0.250000
0.000020	0.250000
0.000023	0.250000
0.000024	0.250000
0.000024	0.250000
0.000025	0.250000
0.000023	0.250000
0.000015	0.250000
0.000011	0.250000
0.000007	0.250000
0.000007	0.250000
0.000006	0.250000
0.000003	0.289000
0.000002	0.289000
0.000002	0.250000
0.000001	0.291192
0.000001	0.250000
0.000001	0.250000
0.000001	0.250000
0.000001	0.250000
0.000001	0.250000
0.000004	0.250000
0.000006	0.250000
0.000012	0.289000
0.000015	0.250000
0.000014	0.250000
0.000011	0.938248
0.000010	0.293378
0.000012	0.250000
0.000014	0.250000
0.000015	0.250000
0.000022	0.250000
0.000025	0.250000
0.000021	0.936172
0.000024	0.937537
0.000016	0.250000
0.000014	0.250000
0.000012	0.250000
0.000007	0.250000
0.000005	0.250000
0.000003	0.250000
0.000001	0.291192
0.000001	0.289000
0.000001	0.250000
0.000001	0.250000
0.000001	0.250000
0.000001	0.250000
0.000001	0.250000
0.000001	0.250000
0.000003	0.250000
0.000004	0.250000
0.000013	0.250000
0.000014	0.250000
0.000011	0.289000
0.000009	0.250000
0.000008	0.937093
0.000009	0.250000
0.000010	0.250000
0.000011	0.250000
0.000014	0.937401
0.000016	0.250000
0.000021	0.250000
0.000020	0.250000
0.000018	0.250000
0.000016	0.250000
0.000013	0.250000
0.000008	0.250000
0.000004	0.250000
0.000004	0.289000
0.000002	0.250000
0.000001	0.291192
0.000001	0.250000
0.000001	0.289000
0.000001	0.250000
0.000001	0.250000
0.000001	0.289000
0.000001	0.250000
0.000003	0.250000
0.000005	0.289000
0.000012	0.250000
0.000010	0.937504
0.000009	0.289000
0.000008	0.250000
0.000008	0.289000
0.000007	0.250000
0.000008	0.250000
0.000009	0.254618
0.000008	0.250000
0.000010	0.250000
0.000013	0.250000
0.000019	0.250000
0.000017	0.289000
0.000016	0.250000
0.000013	0.250000
0.000010	0.250000
0.000004	0.250000
0.000004	0.330122
0.000002	0.289000
0.000001	0.289000
0.000001	0.250000
0.000001	0.250000
0.000001	0.250000
0.000003	0.250000
0.000001	0.250000
0.000001	0.250000
0.000002	0.332187
0.000006	0.289000
0.000011	0.250000
0.000009	0.250000
0.000008	0.254618
0.000006	0.250000
[truncated: 196,801 more rows]
