# Supplementary material for: Presynaptic stochasticity improves energy efficiency and helps alleviate the stability-plasticity dilemma
Source: eLife. 2021 Oct 18;10:e69884. doi: 10.7554/eLife.69884 (PMC8716105; doi:10.7554/eLife.69884)
Supplement: Source data 1. [file elife-69884-data1.zip › data/20201002_lifelong_final-acc-split-mnist_mean.csv]

Model	Presynaptic Consolidation	Bayesian Gradient Descent	No Consolidation	Joint Training	Elastic Weight Consolidation
Task 1	0.90559494	0.792356186	0.739527184	0.992	0.441182041
Task 2	0.86467516	0.809353575	0.793829578	0.9882	0.913809997
Task 3	0.67413731	0.556296692	0.526840979	0.9838	0.768623263
Task 4	0.96559248	0.970762001	0.964853978	0.9859	0.759063441
Task 5	0.74348631	0.891359892	0.896419573	0.9775	0.629399896
Mean	0.83069724	0.80403	0.78647825	0.98577784	0.702415728
