# Supplementary material for: Presynaptic stochasticity improves energy efficiency and helps alleviate the stability-plasticity dilemma
Source: eLife. 2021 Oct 18;10:e69884. doi: 10.7554/eLife.69884 (PMC8716105; doi:10.7554/eLife.69884)
Supplement: Source data 1. [file elife-69884-data1.zip › data/20201002_lifelong_final-acc-split-mnist_sem.csv]

Model	Presynaptic Consolidation	Bayesian Gradient Descent	No Consolidation	Joint Training	Elastic Weight Consolidation
Task 1	0.01106678	0.029724079	0.010395791	0.0018	0.023424116
Task 2	0.00673974	0.026208102	0.007782908	0.0017	0.012310619
Task 3	0.00488638	0.027453402	0.016503482	0.0022	0.066436383
Task 4	0.00212746	0.00164459	0.001914865	0.0018	0.071327659
Task 5	0.01065872	0.003158988	0.006022978	0.0023	0.092863873
Mean	0.008691	0.00363	0.005492575	0.00105344	0.02518993
