# Supplementary material for: Presynaptic stochasticity improves energy efficiency and helps alleviate the stability-plasticity dilemma
Source: eLife. 2021 Oct 18;10:e69884. doi: 10.7554/eLife.69884 (PMC8716105; doi:10.7554/eLife.69884)
Supplement: Source data 1. [file elife-69884-data1.zip › data/20201002_lifelong_time-mean_prob_perm-mnist_sem.csv]

Task 1	Task 2	Task 3	Task 4	Task 5	Task 6	Task 7	Task 8	Task 9	Task 10
0.00062329	0.00113333	0.00243980	0.00414938	0.00345846	0.00149222	0.00166256	0.00117812	0.00065612	0.00047959
0.00077154	0.00116068	0.00285285	0.00433682	0.00287966	0.00142164	0.00163447	0.00103445	0.00057314	0.00046678
0.00080731	0.00147573	0.00295281	0.00448528	0.00267846	0.00147272	0.00168182	0.00095422	0.00051236	0.00046485
0.00048533	0.00129115	0.00316803	0.00431806	0.00255504	0.00144043	0.00169151	0.00086108	0.00048293	0.00047001
0.00037879	0.00161367	0.00318707	0.00433381	0.00236470	0.00143213	0.00166503	0.00080346	0.00050531	0.00048501
0.00052001	0.00162037	0.00358921	0.00433248	0.00218887	0.00151901	0.00158038	0.00071435	0.00053148	0.00049834
0.00016699	0.00152516	0.00357442	0.00426594	0.00214302	0.00156783	0.00155103	0.00071172	0.00055449	0.00044383
0.00028920	0.00160962	0.00367313	0.00419612	0.00187408	0.00161027	0.00155184	0.00073076	0.00054576	0.00050182
0.00027242	0.00164602	0.00362422	0.00412167	0.00195441	0.00163693	0.00154656	0.00070589	0.00052631	0.00052282
0.00041708	0.00157333	0.00378635	0.00425183	0.00190242	0.00151340	0.00158171	0.00070082	0.00055365	0.00053713
