# Supplementary material for: Presynaptic stochasticity improves energy efficiency and helps alleviate the stability-plasticity dilemma
Source: eLife. 2021 Oct 18;10:e69884. doi: 10.7554/eLife.69884 (PMC8716105; doi:10.7554/eLife.69884)
Supplement: Source data 1. [file elife-69884-data1.zip › data/20201007_energy_lesion_mean.csv]

Fraction	lesion_prob	lesion_magn	lesion_magnxprob	lesion_rand
0	0.97923334	0.97923334	0.97923334	0.97923334
0.1	0.97909999	0.97973329	0.98003334	0.96313334
0.2	0.97850007	0.97963333	0.97966671	0.9313333
0.3	0.97776669	0.97939998	0.97936672	0.89436668
0.4	0.97673339	0.97946668	0.97936672	0.79023331
0.5	0.9756667	0.97933334	0.97913337	0.63280004
0.6	0.97426671	0.97906667	0.97886664	0.37616667
0.7	0.97270006	0.97813338	0.9781	0.37786666
0.8	0.96663332	0.97363335	0.97453332	0.23953332
0.9	0.66423339	0.96083337	0.95843333	0.14193334
