# Supplementary material for: Presynaptic stochasticity improves energy efficiency and helps alleviate the stability-plasticity dilemma
Source: eLife. 2021 Oct 18;10:e69884. doi: 10.7554/eLife.69884 (PMC8716105; doi:10.7554/eLife.69884)
Supplement: Source data 1. [file elife-69884-data1.zip › data/20201007_energy_prob-angles_mean.csv]

Probability Angle	Permutation Angle
33.71584033	33.71583809
19.12117132	46.91779672
13.50065834	47.77597714
10.48009865	47.97459468
8.62747156	48.10545619
7.35113928	48.20705151
6.55018219	48.32864051
5.94629747	48.37312219
5.59361861	48.33722008
5.26940536	48.32752940
5.09186429	48.38270083
4.87180512	48.36921572
4.72787705	48.38098896
4.55914176	48.41507318
4.46732428	48.41273239
4.31531124	48.43314992
4.18499109	48.52696150
4.10105334	48.55809836
4.02041539	48.50280079
4.01518023	48.50905306
4.02646563	48.46692620
3.99466563	48.47264443
3.86559341	48.55980758
3.73759445	48.55731157
3.69953753	48.53010513
3.70298283	48.58916369
3.60416577	48.58930574
3.54297330	48.61625507
3.53761543	48.55887815
3.55528537	48.50143116
3.60093782	48.53034749
3.52840976	48.57728642
3.34860718	48.60822263
3.25342989	48.64555692
3.26785331	48.64225320
3.30290142	48.57510918
3.26668849	48.60580115
3.24568239	48.62001007
3.17276107	48.64401421
3.05216148	48.65342375
3.10013673	48.63620795
3.06388453	48.57892627
3.03162676	48.67914482
3.15081776	48.61693165
3.16328912	48.59824439
3.06176130	48.63827641
2.99355428	48.71036103
2.94977245	48.70451226
2.89964282	48.67739106
2.91918990	48.68017441
