# Supplementary material for: Presynaptic stochasticity improves energy efficiency and helps alleviate the stability-plasticity dilemma
Source: eLife. 2021 Oct 18;10:e69884. doi: 10.7554/eLife.69884 (PMC8716105; doi:10.7554/eLife.69884)
Supplement: Source data 1. [file elife-69884-data1.zip › data/20201007_energy_summary_mean.csv]

model	weight_decay	learning_rate	seed	energy	mutual_inf	inf_per_energy	mean_accuracy	mean_prob	frozen_prob	prob_angle
dyn	0.00000000	0.05000000	2020	5416.17610677	3.07312115	0.00056740	0.97850001	0.37642458	0.00000000	1.05188207
dyn	0.00100000	0.05000000	2020	2332.09114583	3.03217332	0.00130021	0.97923334	0.38237833	0.00000000	2.06837706
dyn	0.00500000	0.05000000	2020	1309.60725911	2.87445760	0.00219509	0.97646668	0.40795700	0.00000000	2.93396401
dyn	0.01000000	0.05000000	2020	1037.82096354	2.71833626	0.00262102	0.96810001	0.43064704	0.00000000	2.52549171
dyn	0.05000000	0.05000000	2020	682.48968506	2.00073210	0.00293161	0.91463331	0.47855176	0.00000000	1.96636319
dyn	0.10000000	0.05000000	2020	605.98950195	1.55536958	0.00256674	0.88013335	0.48963318	0.00000000	1.92291443
mlp	0.00000000	0.08000000	2020	5777.63981120	3.12566638	0.00054099	0.98113334
mlp	0.00100000	0.08000000	2020	2520.59554036	3.06978575	0.00121791	0.98273333
mlp	0.00500000	0.08000000	2020	1708.22729492	2.89793730	0.00169652	0.97726667
mlp	0.01000000	0.08000000	2020	1420.80940755	2.73415351	0.00192450	0.96943333
mlp	0.05000000	0.08000000	2020	916.17386882	1.99240367	0.00217482	0.91456668
mlp	0.10000000	0.08000000	2020	762.94730632	1.53944723	0.00201800	0.87636667
prob-mlp	0.00000000	0.05000000	2020	6335.74023438	2.89025052	0.00045620	0.97863332
prob-mlp	0.00100000	0.05000000	2020	3582.11336263	2.83223891	0.00079075	0.97603333
prob-mlp	0.00500000	0.05000000	2020	2289.96777344	2.62357370	0.00114584	0.96496667
prob-mlp	0.01000000	0.05000000	2020	1909.33536784	2.44486888	0.00128061	0.95493333
prob-mlp	0.05000000	0.05000000	2020	1234.79325358	1.74743585	0.00141516	0.90450001
prob-mlp	0.10000000	0.05000000	2020	1005.70102946	1.31348793	0.00130615	0.86466664
