# Supplementary material for: Presynaptic stochasticity improves energy efficiency and helps alleviate the stability-plasticity dilemma
Source: eLife. 2021 Oct 18;10:e69884. doi: 10.7554/eLife.69884 (PMC8716105; doi:10.7554/eLife.69884)
Supplement: Source data 1. [file elife-69884-data1.zip › data/20201007_energy_summary_sem.csv]

model	weight_decay	learning_rate	seed	energy	mutual_inf	inf_per_energy	mean_accuracy	mean_prob	frozen_prob	prob_angle
dyn	0.00000000	0.00000000	0.47140452	1.72899701	0.00421411	0.00000069	0.00030912	0.00089274	0.00000000	0.03088525
dyn	0.00100000	0.00000000	0.47140452	4.67745278	0.00335504	0.00000307	0.00025962	0.00211192	0.00000000	0.05460207
dyn	0.00500000	0.00000000	0.47140452	7.17266799	0.00103640	0.00001141	0.00013609	0.00022375	0.00000000	0.05008660
dyn	0.01000000	0.00000000	0.47140452	15.22732740	0.00200492	0.00003962	0.00179133	0.00095083	0.00000000	0.05829121
dyn	0.05000000	0.00000000	0.47140452	1.52859704	0.00551319	0.00001394	0.00146995	0.00300803	0.00000000	0.05872645
dyn	0.10000000	0.00000000	0.47140452	3.24962743	0.00593832	0.00000584	0.00071388	0.00096041	0.00000000	0.03268431
mlp	0.00000000	0.00000000	0.47140452	5.33325753	0.00075627	0.00000042	0.00022278
mlp	0.00100000	0.00000000	0.47140452	6.39809393	0.00228076	0.00000366	0.00021258
mlp	0.00500000	0.00000000	0.47140452	4.94846798	0.00562531	0.00000745	0.00108968
mlp	0.01000000	0.00000000	0.47140452	5.85140937	0.00493967	0.00001128	0.00152487
mlp	0.05000000	0.00000000	0.47140452	3.10295954	0.00489427	0.00001234	0.00072162
mlp	0.10000000	0.00000000	0.47140452	3.80567265	0.00442269	0.00001596	0.00201126
prob-mlp	0.00000000	0.00000000	0.47140452	22.76211258	0.00496399	0.00000186	0.00019626
prob-mlp	0.00100000	0.00000000	0.47140452	18.78414438	0.00772852	0.00000578	0.00022278
prob-mlp	0.00500000	0.00000000	0.47140452	14.13006700	0.00635376	0.00000908	0.00019050
prob-mlp	0.01000000	0.00000000	0.47140452	10.48856076	0.00189251	0.00000806	0.00047453
prob-mlp	0.05000000	0.00000000	0.47140452	0.82806535	0.01105783	0.00000877	0.00157551
prob-mlp	0.10000000	0.00000000	0.47140452	3.64776153	0.00480255	0.00000955	0.00203160
