# Supplementary material for: Presynaptic stochasticity improves energy efficiency and helps alleviate the stability-plasticity dilemma
Source: eLife. 2021 Oct 18;10:e69884. doi: 10.7554/eLife.69884 (PMC8716105; doi:10.7554/eLife.69884)
Supplement: Source data 1. [file elife-69884-data1.zip › data/20201207_energy_hpsearch-probmlp_summary_max.csv]

model	dataset	weight_decay	learning_rate	prob_release	energy	mutual_inf	inf_per_energy	mean_accuracy
prob-mlp	mnist	0.01000000	0.00300000	0.05000000	1749.91406250	0.15316273	0.00008753	0.24620000
prob-mlp	mnist	0.01000000	0.01000000	0.10000000	1794.01245117	1.07821167	0.00060101	0.78469998
prob-mlp	mnist	0.01000000	0.01000000	0.15000000	1936.06494141	1.74013734	0.00089880	0.90960002
prob-mlp	mnist	0.01000000	0.01000000	0.20000000	1832.33752441	2.04500246	0.00111606	0.92739999
prob-mlp	mnist	0.01000000	0.01000000	0.25000000	1802.36657715	2.22763824	0.00123595	0.93959999
prob-mlp	mnist	0.01000000	0.01000000	0.30000000	1768.83276367	2.33472967	0.00131993	0.94770002
prob-mlp	mnist	0.01000000	0.01000000	0.35000000	1724.40893555	2.41031194	0.00139776	0.95330000
prob-mlp	mnist	0.01000000	0.01000000	0.40000000	1685.77465820	2.45082521	0.00145383	0.95709997
prob-mlp	mnist	0.01000000	0.01000000	0.45000000	1683.90112305	2.48877239	0.00147798	0.95829999
prob-mlp	mnist	0.01000000	0.01000000	0.50000000	1662.66333008	2.52141786	0.00151649	0.96109998
prob-mlp	mnist	0.01000000	0.01000000	0.55000000	1666.93542480	2.57139945	0.00154259	0.96310002
prob-mlp	mnist	0.01000000	0.01000000	0.60000000	1632.62109375	2.58838272	0.00158542	0.96340001
prob-mlp	mnist	0.01000000	0.01000000	0.65000000	1625.17712402	2.59521532	0.00159688	0.96429998
prob-mlp	mnist	0.01000000	0.01000000	0.70000000	1600.30920410	2.63287973	0.00164523	0.96590000
prob-mlp	mnist	0.01000000	0.01000000	0.75000000	1578.85083008	2.62562776	0.00166300	0.96520001
prob-mlp	mnist	0.01000000	0.03000000	0.80000000	1586.64160156	2.68507218	0.00169230	0.97009999
prob-mlp	mnist	0.01000000	0.01000000	0.85000000	1561.91113281	2.65815020	0.00170186	0.96689999
prob-mlp	mnist	0.01000000	0.03000000	0.90000000	1532.13671875	2.71332073	0.00177094	0.96960002
prob-mlp	mnist	0.01000000	0.03000000	0.95000000	1489.83605957	2.72998524	0.00183241	0.97090000
prob-mlp	mnist	0.01000000	0.10000000	1.00000000	1421.98046875	2.73241949	0.00192156	0.97039998
