# Supplementary material for: Presynaptic stochasticity improves energy efficiency and helps alleviate the stability-plasticity dilemma
Source: eLife. 2021 Oct 18;10:e69884. doi: 10.7554/eLife.69884 (PMC8716105; doi:10.7554/eLife.69884)
Supplement: Source data 1. [file elife-69884-data1.zip › data/20201214_lifelong-ablation_perm-mnist_summary_mean.csv]

key	dataset	lr_modulation	fixed_probs	prob_freeze	normalise	epochs	grad_threshold	learning_rate	prob_drift_down	prob_drift_up	seed	energy	mean_acc	mutual_inf_all	frozen_prob	mean_prob	prob_angle	task1_acc	task2_acc	task3_acc	task4_acc	task5_acc	task6_acc	task7_acc	task8_acc	task9_acc	task10_acc	task1_mutualinf	task2_mutualinf	task3_mutualinf	task4_mutualinf	task5_mutualinf	task6_mutualinf	task7_mutualinf	task8_mutualinf	task9_mutualinf	task10_mutualinf
Full Model	perm_mnist	True	False	0.94791622	True	10	0.001	0.01	0.04021639	0.04460148	2020	5004.22688802	0.85874331	2.05179413	0.93124412	0.90169777	0.87765477	0.79830001	0.84136667	0.82483333	0.85433332	0.86093334	0.86073335	0.87033333	0.88126665	0.89193332	0.9034	2.05717762	2.09523368	1.98154978	2.05843616	2.12932626	2.08819222	2.06639942	2.11252149	2.14604521	2.20018323
No Freezing	perm_mnist	True	False	1	True	10	0.001	0.01	0.04378614	0.04522727	2020	5702.71028646	0.82977666	1.73918124	0	0.89742061	1.87692579	0.79126666	0.79820001	0.80293334	0.84386667	0.83746666	0.85090001	0.84523334	0.85316666	0.84633334	0.8284	1.75441217	1.71107399	1.68905274	1.82909282	1.88722738	1.90638951	1.86400572	1.80258242	1.72355195	1.58581734
No LR Modulation	perm_mnist	False	False	0.92272659	True	10	0.001	0.01	0.03559312	0.08535058	2020	5659.54801432	0.74686666	1.71039565	0.98605802	0.91630667	0.17059445	0.51309999	0.52293333	0.4828	0.65056668	0.77976668	0.79356666	0.87403335	0.91616666	0.96020001	0.97553335	1.00729517	1.08911546	1.01526175	1.42370288	1.85505339	1.91299379	2.2070411	2.51224359	2.78597029	2.95183643
No Presynaptic Plasticity	perm_mnist	True	0.5	0.92943784	True	10	0.001	0.01	0.05188978	0.0571483	2020	4919.01822917	0.80355666	1.50576822	0.93444163	0.89063809	1.69481119	0.68463333	0.78366665	0.73260001	0.77426668	0.81253334	0.801	0.83473333	0.85316668	0.87226665	0.88669999	1.38903224	1.48102633	1.29549479	1.3568366	1.52280001	1.5026691	1.60238894	1.71710507	1.82770634	1.94087414
No Homeostasis	perm_mnist	True	False	0.91279887	False	10	0.001	0.01	0.02752443	0.09712197	2020	4833.84749349	0.79311995	1.75156903	0.99733567	0.91480794	0.05408673	0.57703332	0.7135	0.69216667	0.75006666	0.81546664	0.81619998	0.85709999	0.89159999	0.90186667	0.9162	1.28477383	1.60514132	1.51038941	1.62360322	1.87836881	1.85941056	1.97558379	2.14118958	2.20553382	2.28679371
No Stability Mechanism	perm_mnist	False	False	1	True	10	0.001	0.01	0.02954858	0.09202317	2020	5826.6015625	0.71974669	1.75424707	0	0.98244214	0.27266134	0.51316668	0.54673332	0.49203333	0.58743333	0.68239999	0.74439998	0.80809999	0.89459999	0.95453334	0.97406667	1.17397414	1.30734865	1.14492893	1.41202587	1.71733944	1.9329288	2.15816601	2.5364941	2.83236559	2.98828157
