# Supplementary material for: Presynaptic stochasticity improves energy efficiency and helps alleviate the stability-plasticity dilemma
Source: eLife. 2021 Oct 18;10:e69884. doi: 10.7554/eLife.69884 (PMC8716105; doi:10.7554/eLife.69884)
Supplement: Source data 1. [file elife-69884-data1.zip › data/20201214_lifelong-ablation_split-mnist_summary_mean.csv]

key	dataset	lr_modulation	fixed_probs	prob_freeze	normalise	epochs	grad_threshold	learning_rate	prob_drift_down	prob_drift_up	seed	energy	mean_acc	mutual_inf_all	frozen_prob	mean_prob	prob_angle	task1_acc	task2_acc	task3_acc	task4_acc	task5_acc	task1_mutualinf	task2_mutualinf	task3_mutualinf	task4_mutualinf	task5_mutualinf
Full Model	split_mnist	True	False	0.94452875	True	10	0.001	0.001	0.0624703	0.05835393	2020	4232.34586589	0.83084708	0.10821897	0.26766565	0.4490099	4.3498497	0.92955083	0.86924583	0.6794735	0.96492114	0.71104387	0.2123737	0.15775873	0.01945976	0.267681	0.0203011
No Freezing	split_mnist	True	False	1	True	10	0.001	0.001	0.08590142	0.06543912	2020	4233.31640625	0.82920386	0.11759055	0	0.38741097	5.64796241	0.90906225	0.86385898	0.6826752	0.96374621	0.72667674	0.19652838	0.1725821	0.02597824	0.29122858	0.03214577
No LR Modulation	split_mnist	False	False	0.94187781	True	10	0.001	0.001	0.0506991	0.04199989	2020	4223.06982422	0.70198385	0.10175558	0.01509804	0.26827462	4.77507257	0.56012609	0.67646098	0.35414443	0.97247398	0.94671375	0.0085306	0.12070836	0.02691021	0.64181717	0.42237337
No Presynaptic Plasticity	split_mnist	True	0.5	0.9466155	True	10	0.001	0.001	0.09833934	0.09764242	2020	4234.96110026	0.81577702	0.06912062	0.22975153	0.46483386	10.80118974	0.92245861	0.82745673	0.61686232	0.96357838	0.74852916	0.11777618	0.08460507	0.00570648	0.20032236	0.02904027
No Homeostasis	split_mnist	True	False	0.9499824	False	10	0.001	0.001	0.02838338	0.09717001	2020	4231.01855469	0.76700135	0.00158901	0.65673262	0.71232869	0.75141174	0.87848701	0.80737837	0.64478834	0.8449144	0.65943857	0.00282608	0.00197617	0.00049305	0.00347057	0.00021346
No Stability Mechanism	split_mnist	False	False	1	True	10	0.001	0.001	0.09587958	0.01798108	2020	4217.80729167	0.71200955	0.10349854	0	0.25257047	2.04079461	0.5825059	0.69196866	0.3719317	0.97197046	0.94167087	0.01026786	0.11876495	0.0263977	0.60590132	0.3817474
