# Supplementary material for: Presynaptic stochasticity improves energy efficiency and helps alleviate the stability-plasticity dilemma
Source: eLife. 2021 Oct 18;10:e69884. doi: 10.7554/eLife.69884 (PMC8716105; doi:10.7554/eLife.69884)
Supplement: Source data 1. [file elife-69884-data1.zip › data/20201214_lifelong-ablation_split-mnist_summary_sem.csv]

key	dataset	lr_modulation	fixed_probs	prob_freeze	normalise	epochs	grad_threshold	learning_rate	prob_drift_down	prob_drift_up	seed	energy	mean_acc	mutual_inf_all	frozen_prob	mean_prob	prob_angle	task1_acc	task2_acc	task3_acc	task4_acc	task5_acc	task1_mutualinf	task2_mutualinf	task3_mutualinf	task4_mutualinf	task5_mutualinf
Full Model	split_mnist	True	False	0.94452875	True	0	0	0	0	0	0.47140452	4.30094734	0.00070008	0.00288351	0.00235781	0.00176456	0.11784526	0.00292313	0.00579899	0.00430094	0.00134971	0.00566061	0.00545989	0.00370403	0.00053106	0.00498125	0.0022166
No Freezing	split_mnist	True	False	1	True	0	0	0	0	0	0.47140452	3.54070105	0.00270605	0.00157555	0	0.00173517	0.20203454	0.0055781	0.00869006	0.00730072	0.00123338	0.00656649	0.01133573	0.00861484	0.00211894	0.01558417	0.00310629
No LR Modulation	split_mnist	False	False	0.94187781	True	0	0	0	0	0	0.47140452	3.79752122	0.00286654	0.00662712	0.00017114	0.00044882	0.06984204	0.002404	0.00447841	0.01102906	0.00089865	0.00158284	0.00220599	0.00958641	0.01077277	0.02328057	0.02098725
No Presynaptic Plasticity	split_mnist	True	0.5	0.9466155	True	0	0	0	0	0	0.47140452	3.81749171	0.00431996	0.00649117	0.00129396	0.00134291	0.17611854	0.009308	0.01497234	0.01799242	0.00068521	0.01282016	0.01704215	0.01106122	0.00131458	0.01655093	0.00349114
No Homeostasis	split_mnist	True	False	0.9499824	False	0	0	0	0	0	0.47140452	3.69724127	0.01389857	8.468E-05	0.00732591	0.00501125	0.06599275	0.02896407	0.03230503	0.0171023	0.03432925	0.00322755	0.00038086	0.00036865	0.00015425	0.00051444	6.503E-05
No Stability Mechanism	split_mnist	False	False	1	True	0	0	0	0	0	0.47140452	3.99835872	0.00124867	0.0047875	0	1.929E-05	0.01658594	0.00590965	0.00561692	0.00576373	0.00036258	0.0025419	0.00286806	0.00497391	0.01066807	0.01901139	0.0204545
