# Supplementary material for: Presynaptic stochasticity improves energy efficiency and helps alleviate the stability-plasticity dilemma
Source: eLife. 2021 Oct 18;10:e69884. doi: 10.7554/eLife.69884 (PMC8716105; doi:10.7554/eLife.69884)
Supplement: Source data 1. [file elife-69884-data1.zip › data/20210104_lifelong_time-task1_acc_mean.csv]

	Presynaptic Consolidation	No Consolidation	Joint Training
Task 1	0.99621749	0.9944681	0.99401104
Task 2	0.99133176	0.975366421	0.99401104
Task 3	0.96690303	0.853569741	0.99401104
Task 4	0.93522459	0.816926715	0.99401104
Task 5	0.905595	0.739527181	0.99401104
