# Supplementary material for: Presynaptic stochasticity improves energy efficiency and helps alleviate the stability-plasticity dilemma
Source: eLife. 2021 Oct 18;10:e69884. doi: 10.7554/eLife.69884 (PMC8716105; doi:10.7554/eLife.69884)
Supplement: Source data 1. [file elife-69884-data1.zip › data/20210104_lifelong_time-task1_acc_sem.csv]

Model	Presynaptic Consolidation	No Consolidation	Joint Training
Task 1	0.00027298	0.00090825	0.00012868
Task 2	0.00193668	0.0031016	0.00012868
Task 3	0.00532833	0.01830045	0.00012868
Task 4	0.00840934	0.01824727	0.00012868
Task 5	0.01355398	0.01039579	0.00012868
