# Supplementary material for: Presynaptic stochasticity improves energy efficiency and helps alleviate the stability-plasticity dilemma
Source: eLife. 2021 Oct 18;10:e69884. doi: 10.7554/eLife.69884 (PMC8716105; doi:10.7554/eLife.69884)
Supplement: Source data 1. [file elife-69884-data1.zip › data/20210406_energy_summary_mean.csv]

model	weight_decay	learning_rate	seed	energy_neuron	energy_weight	mutual_inf	inf_per_energy_weight	inf_per_energy_neuron	inf_per_energy	mean_accuracy	prob_release	p_freeze	mean_prob	frozen_prob	prob_angle
dyn	0.00000000	0.05000000	2020	202.68169657	5380.09895833	3.07335909	0.00057125	0.01517667	0.00055051	0.97783333		1.00000000	0.37349046	0.00000000	1.08114853
dyn	0.00100000	0.05000000	2020	166.72858683	2299.54199219	3.02819276	0.00131728	0.01816745	0.00122815	0.97986664		1.00000000	0.37910171	0.00000000	2.14297581
dyn	0.00500000	0.05000000	2020	166.31703186	1246.47839355	2.87403138	0.00230626	0.01728200	0.00203470	0.97623332		1.00000000	0.40335396	0.00000000	2.87507232
dyn	0.01000000	0.05000000	2020	168.24636332	1021.36975098	2.72051096	0.00266464	0.01617259	0.00228768	0.96963334		1.00000000	0.42770566	0.00000000	2.60726055
dyn	0.05000000	0.05000000	2020	181.07585653	663.54022217	1.99970512	0.00301613	0.01105086	0.00236935	0.91533335		1.00000000	0.47074270	0.00000000	1.83777567
dyn	0.10000000	0.05000000	2020	183.09184265	596.01865641	1.55460954	0.00260891	0.00849105	0.00199565	0.88150001		1.00000000	0.48223818	0.00000000	1.88217910
mlp	0.00000000	0.08000000	2020	424.10497030	5778.69042969	3.12959186	0.00054157	0.00738073	0.00050455	0.98240000
mlp	0.00100000	0.08000000	2020	256.87630208	2521.15332031	3.07101329	0.00121811	0.01195580	0.00110547	0.98233332
mlp	0.00500000	0.08000000	2020	215.48153178	1708.19466146	2.89804109	0.00169657	0.01345043	0.00150653	0.97706666
mlp	0.01000000	0.08000000	2020	211.13945516	1421.69140625	2.73511322	0.00192388	0.01295516	0.00167508	0.96953334
mlp	0.05000000	0.08000000	2020	216.16420492	917.68530273	1.99885567	0.00217849	0.00925095	0.00176324	0.91423333
mlp	0.10000000	0.08000000	2020	212.97787984	764.79256185	1.54542788	0.00202126	0.00725990	0.00158106	0.87540001
prob-mlp	0.00000000	0.05000000	2020	180.31675720	6318.48763021	2.88948592	0.00045731	0.01602759	0.00044462	0.97756668	0.40000000
prob-mlp	0.00100000	0.05000000	2020	155.48158773	3568.44026693	2.84122658	0.00079624	0.01827483	0.00076300	0.97643334	0.40000000
prob-mlp	0.00500000	0.05000000	2020	163.45588684	2289.35074870	2.63933094	0.00115290	0.01614810	0.00107607	0.96653334	0.40000000
prob-mlp	0.01000000	0.05000000	2020	169.55255127	1905.66788737	2.45802498	0.00128986	0.01449737	0.00118447	0.95613333	0.40000000
prob-mlp	0.05000000	0.05000000	2020	197.37802124	1236.82885742	1.76691254	0.00142856	0.00895289	0.00123196	0.90396667	0.40000000
prob-mlp	0.10000000	0.05000000	2020	213.34175110	1006.44793701	1.28960407	0.00128135	0.00604575	0.00105725	0.86619999	0.40000000
