# Supplementary material for: Presynaptic stochasticity improves energy efficiency and helps alleviate the stability-plasticity dilemma
Source: eLife. 2021 Oct 18;10:e69884. doi: 10.7554/eLife.69884 (PMC8716105; doi:10.7554/eLife.69884)
Supplement: Source data 1. [file elife-69884-data1.zip › data/20210406_energy_summary_sem.csv]

model	weight_decay	learning_rate	seed	energy_neuron	energy_weight	mutual_inf	inf_per_energy_weight	inf_per_energy_neuron	inf_per_energy	mean_accuracy	prob_release	p_freeze	mean_prob	frozen_prob	prob_angle
dyn	0.00000000	0.05000000	0.47140452	3.48992714	5.56040632	0.00368720	0.00000037	0.00025648	0.00000065	0.00048381		0.00000000	0.00207764	0.00000000	0.08035961
dyn	0.00100000	0.05000000	0.47140452	1.59236701	22.98326311	0.00121513	0.00001359	0.00017596	0.00001146	0.00019052		0.00000000	0.00187533	0.00000000	0.05044611
dyn	0.00500000	0.05000000	0.47140452	0.92088161	10.96287898	0.00024324	0.00002043	0.00009390	0.00001688	0.00052565		0.00000000	0.00118584	0.00000000	0.05957963
dyn	0.01000000	0.05000000	0.47140452	1.25273921	11.49658820	0.00160562	0.00003099	0.00012494	0.00002513	0.00067715		0.00000000	0.00198824	0.00000000	0.03311967
dyn	0.05000000	0.05000000	0.47140452	2.85998093	11.61482419	0.00501256	0.00004654	0.00015741	0.00003502	0.00019052		0.00000000	0.00404413	0.00000000	0.01170789
dyn	0.10000000	0.05000000	0.47140452	0.67663292	5.06148703	0.00343360	0.00002378	0.00001876	0.00001464	0.00191891		0.00000000	0.00081195	0.00000000	0.10054621
mlp	0.00000000	0.08000000	0.47140452	3.32162202	4.95455115	0.00183835	0.00000015	0.00006172	0.00000023	0.00049217
mlp	0.00100000	0.08000000	0.47140452	0.99006526	5.35480000	0.00114528	0.00000239	0.00004971	0.00000162	0.00027216
mlp	0.00500000	0.08000000	0.47140452	1.17879957	2.01894029	0.00600475	0.00000532	0.00008318	0.00000461	0.00083842
mlp	0.01000000	0.08000000	0.47140452	1.10080763	3.88922922	0.00567248	0.00000560	0.00007526	0.00000362	0.00079490
mlp	0.05000000	0.08000000	0.47140452	2.14877536	5.52469200	0.01121442	0.00002180	0.00013781	0.00001925	0.00295159
mlp	0.10000000	0.08000000	0.47140452	2.22268092	5.41090929	0.01067180	0.00002695	0.00011936	0.00002213	0.00647508
prob-mlp	0.00000000	0.05000000	0.47140452	1.46503358	8.95956259	0.00126096	0.00000085	0.00012687	0.00000075	0.00032087	0.00000000
prob-mlp	0.00100000	0.05000000	0.47140452	0.65850456	12.49805943	0.00228330	0.00000333	0.00008829	0.00000311	0.00035380	0.00000000
prob-mlp	0.00500000	0.05000000	0.47140452	0.73119032	5.80161480	0.00183822	0.00000363	0.00007879	0.00000325	0.00072163	0.00000000
prob-mlp	0.01000000	0.05000000	0.47140452	0.38141298	3.17718618	0.00286682	0.00000232	0.00003918	0.00000221	0.00033110	0.00000000
prob-mlp	0.05000000	0.05000000	0.47140452	1.27419141	2.59370441	0.00879079	0.00000411	0.00006664	0.00000389	0.00281832	0.00000000
prob-mlp	0.10000000	0.05000000	0.47140452	1.23969912	0.75414535	0.00465443	0.00000498	0.00005602	0.00000503	0.00547904	0.00000000
