# Supplementary material for: Presynaptic stochasticity improves energy efficiency and helps alleviate the stability-plasticity dilemma
Source: eLife. 2021 Oct 18;10:e69884. doi: 10.7554/eLife.69884 (PMC8716105; doi:10.7554/eLife.69884)
Supplement: Source data 1. [file elife-69884-data1.zip › data/perceptron_lifelong_final-acc_mean.csv]

Model	Presynaptic Consolidation	No Consolidation
Task 1	1	1
Task 2	1	1
Task 3	1	1
Task 4	1	1
Task 5	1	1
Mean	0.918	0.884
