# Supplementary material for: Presynaptic stochasticity improves energy efficiency and helps alleviate the stability-plasticity dilemma
Source: eLife. 2021 Oct 18;10:e69884. doi: 10.7554/eLife.69884 (PMC8716105; doi:10.7554/eLife.69884)
Supplement: Source data 1. [file elife-69884-data1.zip › data/perceptron_lifelong_time-task1_acc_mean.csv]

	Presynaptic Consolidation	No Consolidation
Task 1	0.998	1
Task 2	0.982	0.935
Task 3	0.967	0.895
Task 4	0.928	0.858
Task 5	0.88	0.832
