# Supplementary material for: Presynaptic stochasticity improves energy efficiency and helps alleviate the stability-plasticity dilemma
Source: eLife. 2021 Oct 18;10:e69884. doi: 10.7554/eLife.69884 (PMC8716105; doi:10.7554/eLife.69884)
Supplement: Source data 1. [file elife-69884-data1.zip › data/perceptron_lifelong_time-task1_acc_sem.csv]

	Presynaptic Consolidation	No Consolidation
Task 1	0.001	0.001
Task 2	0.006	0.007
Task 3	0.007	0.007
Task 4	0.007	0.008
Task 5	0.008	0.01
