# Supplementary material for: Presynaptic stochasticity improves energy efficiency and helps alleviate the stability-plasticity dilemma
Source: eLife. 2021 Oct 18;10:e69884. doi: 10.7554/eLife.69884 (PMC8716105; doi:10.7554/eLife.69884)
Supplement: Source data 1. [file elife-69884-data1.zip › energy-mlp_bar_information-energy-l2_neuron.py]

import os

import matplotlib
import matplotlib.pyplot as plt
import pandas as pd

# Global configuration of matplotlib to use custom style sheet
matplotlib.use('pgf')
matplotlib.style.use("style.mplstyle")

# Import the data from the respective csv files
data_mean = pd.read_csv(os.path.join("data", "20210406_energy_summary_mean.csv"))
data_sem = pd.read_csv(os.path.join("data", "20210406_energy_summary_sem.csv"))

# Filter for weight_decay values with reasonable energy values
data_mean = data_mean[data_mean['weight_decay'] > 0.001]
data_sem = data_sem[data_sem['weight_decay'] > 0.001]

# Reshape the dataframes such to the format required by pandas' plot.bar()
data_mean_reshaped = data_mean.pivot(index='weight_decay', columns='model', values='inf_per_energy_neuron')
data_sem_reshaped = data_sem.pivot(index='weight_decay', columns='model', values='inf_per_energy_neuron')

# Prepare the figure
fig, ax = plt.subplots(figsize=[2.6, 2.0])
data_mean_reshaped.plot.bar(ax=ax, rot=0, yerr=data_sem_reshaped, error_kw={"capsize": 1, "capthick": 0.4, "linewidth": 0.4})

# Add the legend
ax.legend(["Stochastic Release (Plastic)", "Deterministic Release ($p_i=1.0$)", "Stochastic Release (Fixed)"],
          loc='lower center', ncol=1, bbox_to_anchor=(0.5, 1.0), borderaxespad=0.0, columnspacing=0.9, handletextpad=0.5)

# X/Y Labels and ticks
ax.set_xlabel("Regularisation Strength")
ax.set_ylabel('Mutual Information\nper Neuron Energy')

# Save the figure
fig.tight_layout(pad=0.0)
fig.savefig("energy-mlp_bar_information-energy-l2_neuron.pdf")
