# Supplementary material for: Presynaptic stochasticity improves energy efficiency and helps alleviate the stability-plasticity dilemma
Source: eLife. 2021 Oct 18;10:e69884. doi: 10.7554/eLife.69884 (PMC8716105; doi:10.7554/eLife.69884)
Supplement: Source data 1. [file elife-69884-data1.zip › lifelong-perceptron_bar_final-acc.py]

import os
import textwrap

import matplotlib
import matplotlib.pyplot as plt
import pandas as pd

from utils import independent_ttest, plot_bracket

# Global configuration of matplotlib to use custom style sheet
matplotlib.use('pgf')
matplotlib.style.use("style.mplstyle")

# Import the data from the respective csv files
data_mean = pd.read_csv(os.path.join("data", "perceptron_lifelong_final-acc_mean.csv")).drop(columns="Model").T[5]
data_sem = pd.read_csv(os.path.join("data", "perceptron_lifelong_final-acc_sem.csv")).drop(columns="Model").T[5]

# Prepare the figure
fig, ax = plt.subplots(figsize=[1.0, 2.0])

# Plot the bar chart
colors = ['#91056A', '#1F407A', '#6F6F6F', '#D39BC3']
data_mean.plot.bar(ax=ax, rot=90, yerr=data_sem, color=colors, error_kw={"capsize": 1, "capthick": 0.4, "elinewidth": 0.4})
#ax.axhline(data_mean['Joint Training'], color='black', linestyle='--')

# Indicate significance
plot_bracket(ax, 0, 1, 0.96, "**")
#plot_bracket(ax, 0, 2, 0.90, "*")
#plot_bracket(ax, 0, 3, 0.94, "**")

# X/Y Labels and ticks
ax.set_xticklabels([textwrap.fill(l, 14) for l in data_mean.index if l != "Joint Training"])
ax.set_ylim(0.5, 1.0)
ax.set_ylabel("Average Accuracy")

# Save the figure
fig.tight_layout(pad=0.0)
plt.subplots_adjust(top=0.925)
fig.savefig("lifelong-perceptron_bar_final-acc.pdf")

# Run T-tests
for key1 in data_mean.keys():
    for key2 in data_mean.keys():
        tval, pval = independent_ttest(data_mean[key1], data_mean[key2], data_sem[key1], data_sem[key2], 3, 3)

        print("T-test between", key1, " and ", key2, "t=", tval, "(p=", pval, ")")
