# Supplementary material for: Presynaptic stochasticity improves energy efficiency and helps alleviate the stability-plasticity dilemma
Source: eLife. 2021 Oct 18;10:e69884. doi: 10.7554/eLife.69884 (PMC8716105; doi:10.7554/eLife.69884)
Supplement: Source data 1. [file elife-69884-data1.zip › make_figures.sh]

#!/bin/bash
# Compiles all figures.
# Filenames should follow the scheme $SECTION-$MODEL_$PLOTTYPE_$NAME.py
# where $SECTION \in {energy, lifelong} and $MODEL \in {mlp, perceptron}

python energy-mlp_bar_information-energy.py
python energy-mlp_bar_information-energy-l2_neuron.py
python energy-mlp_bar_information-energy-l2_synapse.py
python energy-mlp_bar_neuron-activity.py
python energy-mlp_hist_neuron-connectivity.py
python energy-mlp_hist_neuron-connectivity.py
python energy-mlp_hist_neuron-connectivity_all.py
python energy-mlp_hist_release-probabilities.py
python energy-mlp_hist_release-probabilities_random-init.py
python energy-mlp_line_importance-lesion.py
python energy-mlp_line_prob-max-info.py
python energy-mlp_scatter_information-energy-l2.py
python energy-mlp_scatter_neuron-connectivity.py
python energy-mlp_scatter_neuron-connectivity_all.py
python energy-mlp_violin_fisher.py
python energy-mlp_violin_release-probs-weights.py

python lifelong-mlp_bar_ablation_perm-mnist.py
python lifelong-mlp_bar_ablation_split-mnist.py
python lifelong-mlp_bar_final-acc.py
python lifelong-mlp_line_time-probs_perm-mnist.py
python lifelong-mlp_line_time-task1-acc.py
python lifelong-perceptron_bar_final-acc.py
python lifelong-perceptron_line_time-task1-acc.py
