# Supplementary material for: Presynaptic stochasticity improves energy efficiency and helps alleviate the stability-plasticity dilemma
Source: eLife. 2021 Oct 18;10:e69884. doi: 10.7554/eLife.69884 (PMC8716105; doi:10.7554/eLife.69884)
Supplement: Source data 1. [file elife-69884-data1.zip › style.mplstyle]

# Figure
figure.dpi: 1000
# figure.autolayout : True 
# figure.figsize: 6.0, 3.0  # For 16:9 presentation
figure.figsize: 5.626, 3.0  # For elife paper

# Font
font.family: Open Sans  # elife
# font.family: Nunito Sans  # presentation
font.serif: []
font.sans-serif: []
font.size: 7
font.monospace: []

# Colours
# axes.prop_cycle: cycler('color', ['4C72B0', '55A868', 'C44E52', '8172B2', 'CCB974', '64B5CD'])
# ETH Colours
axes.prop_cycle: cycler('color', ['91056A', '1F407A', '6F6F6F', 'D39BC3', 'A0B1D0', 'B7B7B7', '72791C', '1269B0', '485A2C'])

# Grid
axes.grid: True
axes.linewidth: 0.2
grid.alpha: 0.1
grid.color: black
grid.linewidth: 0.1
grid.linestyle: -

# Legend
legend.borderaxespad: 0.5
legend.columnspacing: 0.9
legend.edgecolor: white
legend.fontsize: medium
legend.facecolor: white
legend.fancybox: False
legend.framealpha: 1.0
legend.frameon: False
legend.handletextpad: 0.5
legend.loc: lower center

# Error Bars
errorbar.capsize: 1.0

# Lines
lines.linewidth: 1.0
lines.markersize: 3.0
lines.marker: None

# Scatter
scatter.edgecolors: None

# PGF Latex
# pgf.preamble: \usepackage{lmodern, amsmath, bm}
# pgf.rcfonts: False
# pgf.texsystem: pdflatex
# text.usetex: True

# Ticks
xtick.color: black
xtick.direction: out
xtick.major.width: 0.2
xtick.labelsize: small

ytick.color: black
ytick.direction: out
ytick.major.width: 0.2
ytick.labelsize: small
